# Supplementary material for: Shared genetic architecture between irritable bowel syndrome and psychiatric disorders reveals molecular pathways of the gut-brain axis
Source: Genome Med. 2023 Aug 1;15:60. doi: 10.1186/s13073-023-01212-4 (PMC10391890; doi:10.1186/s13073-023-01212-4)
Supplement: Supplementary file 3 — Additional file 3: Tables S1 – S15. Results from univariate and bivariate MiXeR analyses for different psychiatric and somatic phenotypes. [file 13073_2023_1212_MOESM3_ESM.xlsx]

## Sheet: Index
Results from univariate and bivariate MiXeR analyses for different psychiatric and somatic phenotypes
Table S1: Results from univariate MiXeR analysis for irritable bowel syndrome
Table S2: Results from univariate MiXeR analysis for generalized anxiety disorder
Table S3: Results from univariate MiXeR analysis for major depression
Table S4: Results from univariate MiXeR analysis for bipolar disorder
Table S5: Results from univariate MiXeR analysis for schizophrenia
Table S6: Results from univariate MiXeR analysis for height
Table S7: Results from univariate MiXeR analysis for diverticular disease
Table S8: Results from univariate MiXeR analysis for inflammatory bowel disease
Table S9: Results from bivariate MiXeR analysis for irritable bowel syndrome and generalized anxiety disorder
Table S10: Results from bivariate MiXeR analysis for irritable bowel syndrome and major depression
Table S11: Results from bivariate MiXeR analysis for irritable bowel syndrome and bipolar disorder
Table S12: Results from bivariate MiXeR analysis for irritable bowel syndrome and schizoprenia
Table S13: Results from bivariate MiXeR analysis for irritable bowel syndrome and height
Table S14: Results from bivariate MiXeR analysis for irritable bowel syndrome and diverticular disease
Table S15: Results from bivariate MiXeR analysis for irritable bowel syndrome and inflammatory bowel disease

## Sheet: Table S1
Phenotype	pi (mean)	pi (std)	sig2_beta (mean)	sig2_beta (std)	sig2_zero (mean)	sig2_zero (std)	h2 (mean)	h2 (std)	nc@p9 (mean)	nc@p9 (std)	AIC	BIC
Irritable Bowel Syndrome	0.00379542	0.000359565	7.29268e-06	6.91928e-07	1.03936	0.00207395	0.0569145	0.00101902	12104.1	1146.69	6.58122	-3.04589

## Sheet: Table S2
Phenotype	pi (mean)	pi (std)	sig2_beta (mean)	sig2_beta (std)	sig2_zero (mean)	sig2_zero (std)	h2 (mean)	h2 (std)	nc@p9 (mean)	nc@p9 (std)	AIC	BIC
Generalized Anxiety Disorder	0.00263952	0.000255677	8.89639e-06	7.74044e-07	1.06623	0.00337674	0.0483255	0.00154642	8417.75	815.384	4.71295	-4.86829

## Sheet: Table S3
Phenotype	pi (mean)	pi (std)	sig2_beta (mean)	sig2_beta (std)	sig2_zero (mean)	sig2_zero (std)	h2 (mean)	h2 (std)	nc@p9 (mean)	nc@p9 (std)	AIC	BIC
Major Depressive Disorder	0.00435479	0.00011503	7.18086e-06	1.58927e-07	1.13737	0.00483114	0.0648358	0.000617698	13887.9	366.844	213.659	204.092

## Sheet: Table S4
Phenotype	pi (mean)	pi (std)	sig2_beta (mean)	sig2_beta (std)	sig2_zero (mean)	sig2_zero (std)	h2 (mean)	h2 (std)	nc@p9 (mean)	nc@p9 (std)	AIC	BIC
Bipolar Disorder	0.00270581	7.42779e-05	3.36865e-05	8.51932e-07	1.12438	0.00301263	0.188968	0.00212242	8629.14	236.881	167.678	158.102

## Sheet: Table S5
Phenotype	pi (mean)	pi (std)	sig2_beta (mean)	sig2_beta (std)	sig2_zero (mean)	sig2_zero (std)	h2 (mean)	h2 (std)	nc@p9 (mean)	nc@p9 (std)	AIC	BIC
Schizophrenia	0.00300223	7.55542e-05	6.1338e-05	1.42718e-06	1.21709	0.00436005	0.381816	0.00414384	9574.47	240.951	409.57	399.994

## Sheet: Table S6
Phenotype	pi (mean)	pi (std)	sig2_beta (mean)	sig2_beta (std)	sig2_zero (mean)	sig2_zero (std)	h2 (mean)	h2 (std)	nc@p9 (mean)	nc@p9 (std)	AIC	BIC
Height	0.00126233	2.26387e-05	0.000239433	5.51177e-06	2.16552	0.0155618	0.626763	0.00672366	4025.71	72.1976	12486.6	12477.6

## Sheet: Table S7
Phenotype	pi (mean)	pi (std)	sig2_beta (mean)	sig2_beta (std)	sig2_zero (mean)	sig2_zero (std)	h2 (mean)	h2 (std)	nc@p9 (mean)	nc@p9 (std)	AIC	BIC
Diverticular Disease	0.000542067	2.7007e-05	0.000105278	3.9845e-06	1.08032	0.00335981	0.118177	0.00226131	1728.71	86.1286	416.716	407.073

## Sheet: Table S8
Phenotype	pi (mean)	pi (std)	sig2_beta (mean)	sig2_beta (std)	sig2_zero (mean)	sig2_zero (std)	h2 (mean)	h2 (std)	nc@p9 (mean)	nc@p9 (std)	AIC	BIC
Inflammatory Bowel Disease	0.000163713	6.90369e-06	0.000959598	3.63402e-05	1.19641	0.00417857	0.32542	0.00538735	522.101	22.0167	2018.68	2009.12

## Sheet: Table S9
File Name	trait1	trait2	dice (mean)	dice (std)	pi1 (mean)	pi1 (std)	pi2 (mean)	pi2 (std)	pi12 (mean)	pi12 (std)	nc1@p9 (mean)	nc1@p9 (std)	nc2@p9 (mean)	nc2@p9 (std)	nc12@p9 (mean)	nc12@p9 (std)	rho_zero (mean)	rho_zero (std)	rho_beta (mean)	rho_beta (std)	rg (mean)	rg (std)	fraction_concordant_within_shared (mean)	fraction_concordant_within_shared (std)	best_vs_min_AIC	best_vs_min_BIC	best_vs_max_AIC	best_vs_max_BIC
Combined.fit.json	Generalized Anxiety Disorder	Irritable Bowel Syndrome	0.663456	0.143921	0.00051744	0.00042118	0.00167326	0.000650936	0.00212217	0.0004252	1650.18	1343.19	5336.21	2075.91	6767.84	1356.01	0.0224444	0.00213997	0.781633	0.160222	0.505399	0.0167507	0.806417	0.0976498	-1.25895	-10.836	-1.38301	-10.96
Combined.test.json	Generalized Anxiety Disorder	Irritable Bowel Syndrome	0.663456	0.143921	0.00051744	0.00042118	0.00167326	0.000650936	0.00212217	0.0004252	1650.18	1343.19	5336.21	2075.91	6767.84	1356.01	0.0170565	0.000323337	0.781633	0.160222	0.505399	0.0167507	0.806417	0.0976498

[truncated: 6 more sheets: Table S10, Table S11, Table S12, Table S13, Table S14, Table S15]
