# Supplementary material for: Shared genetic architecture between irritable bowel syndrome and psychiatric disorders reveals molecular pathways of the gut-brain axis
Source: Genome Med. 2023 Aug 1;15:60. doi: 10.1186/s13073-023-01212-4 (PMC10391890; doi:10.1186/s13073-023-01212-4)
Supplement: Supplementary file 5 — Additional file 5: Tables S17 – S38. Genomic risk loci for irritable bowel syndrome identified on conditional FDR and shared genomic loci with various phenotypes identified in conjunctional FDR analyses. [file 13073_2023_1212_MOESM5_ESM.xlsx]

## Sheet: Index
Genomic Risk Loci for Irritable Bowel Syndrome Identified on Conditional FDR and Shared Genomic Loci with Various Phenotypes Identified in Conjunctional FDR analyses
Table S17. Genomic risk loci for irritable bowel syndrome conditioned on generalized anxiety disorder
Table S18. Genomic risk loci for irritable bowel syndrome conditioned on major depression
Table S19. Genomic risk loci for irritable bowel syndrome conditioned on bipolar disorder
Table S20. Genomic risk loci for irritable bowel syndrome conditioned on schizophrenia
Table S21. Genomic risk loci for irritable bowel syndrome conditioned on diverticular disease
Table S22. Genomic risk loci for irritable bowel syndrome conditioned on inflammatory bowel disease
Table S23. Shared genomic risk loci between irritable bowel syndrome and generalized anxiety disorder
Table S24. Shared genomic risk loci between irritable bowel syndrome and major depression
Table S25. Shared genomic risk loci between irritable bowel syndrome and bipolar disorder
Table S26. Shared genomic risk loci between irritable bowel syndrome and schizophrenia
Table S27. Shared genomic risk loci between irritable bowel syndrome and diverticular disease
Table S28. Shared genomic risk loci between irritable bowel syndrome with functional constipation and bipolar disorder
Table S29. Shared genomic risk loci between irritable bowel syndrome with functional constipation and schizophrenia
Table S30. Shared genomic risk loci between irritable bowel syndrome with mixed constipation & diarrhea, and generalized anxiety disorder
Table S31. Shared genomic risk loci between irritable bowel syndrome with mixed constipation & diarrhea, and major depression
Table S32. Shared genomic risk loci between irritable bowel syndrome with mixed constipation & diarrhea, and bipolar disorder
Table S33. Shared genomic risk loci between irritable bowel syndrome with mixed constipation & diarrhea, and schizophrenia
Table S34. Shared genomic risk loci between irritable bowel syndrome with mixed constipation & diarrhea, and diverticular disease
Table S35. Shared genomic risk loci between irritable bowel syndrome with mixed constipation & diarrhea, and inflammatory bowel disease
Table S36. Shared genomic risk loci between irritable bowel syndrome with functional diarrhea, and bipolar disorder
Table S37. Shared genomic risk loci between irritable bowel syndrome with functional diarrhea, and schizophrenia
Table S38. Shared genomic risk loci between irritable bowel syndrome with functional diarrhea, and diverticular disease

## Sheet: Table S17
Locus Number	CHR	LEAD_SNP	LEAD_BP	MinBP	MaxBP	FDR	A1	A2	Nearest Gene	Distance from Gene	Function	CADD	RDB	Minimum Chromosomal State	Common Chromosomal State	Mapped Gene in OpenTarget	PVAL_in_IBS	Z_in_IBS	BETA_in_IBS	SE_in_IBS	PVAL_in_GAD	Z_in_GAD	BETA_in_GAD	SE_in_GAD	Novel_in_IBS
1	1	rs57118782	53669451	53658317	53752134	0.0170579	T	C	CPT2	0	intronic	1.987	5	4	4	CZIB	1.529e-05	4.32447	0.0348	0.008	0.002521	3.02081	0.0166	0.0055	No	*
2	1	rs12081925	214472184	214469508	214510953	0.0436541	A	G	SMYD2	0	intronic	0.773	6	5	15	SMYD2	4.735e-05	-4.06834	-0.0282	0.0069	0.003073	-2.96034	-0.017	0.0057	Yes
3	1	rs72732808	218103736	218102756	218108423	0.0342819	A	C	LINC00210	9589	intergenic	0.494	6	5	15	GPATCH2	2.413e-05	4.22279	0.0636	0.0151	0.004235	2.86011	0.0373	0.013	Yes
4	1	rs10628440	230261441	230230169	230261441	0.0052689	CTG	C	GALNT2	0	intronic	0.618		2	7	GALNT2	1.233e-05	4.37167	0.036	0.0082	0.0001677	3.76328	0.0213	0.0057	Yes
5	2	rs112676728	18100271	18088436	18100271	0.0162863	T	C	KCNS3	0	intronic	4.825	4	4	15	KCNS3	3.341e-05	4.14888	0.0745	0.018	0.001006	3.28884	0.0492	0.0149	Yes
6	2	rs2674053	59770395	59747932	59787517	0.00503757	T	C	RP11-444A22.1:AC007131.2	0	ncRNA_intronic	1.638	6	9	15		2.039e-07	-5.19575	-0.0501	0.0096	0.03806	-2.07421	-0.016	0.0077	Yes
7	2	rs28469251	144391918	144383727	144427710	0.0232673	T	C	ARHGAP15	0	intronic	0.602	7	4	15	ARHGAP15	1.104e-05	4.39573	0.0309	0.007	0.005454	2.77892	0.0158	0.0057	Yes
8	2	rs12692627	161873799	161865998	162095003	0.000501291	A	G	AC009313.2	31317	intergenic	4.755	6	7	15	TANK	8.313e-07	-4.92787	-0.0373	0.0076	0.0006558	-3.40742	-0.0209	0.0061	Yes
9	3	rs6799861	23257084	23244943	23633827	0.00894558	T	G	UBE2E2	0	intronic	2.763	6	5	15	UBE2E2	6.249e-06	4.51778	0.0325	0.0072	0.00274	2.99549	0.0178	0.0059	Yes
10	3	rs71298375	71331077	71326443	71344078	0.0206044	T	G	FOXP1	0	intronic	0.409	7	4	15	FOXP1	6.73e-05	3.98563	0.0515	0.0129	0.0001533	3.78566	0.0379	0.01	Yes
11	3	rs1248825	84993411	84966018	85078099	0.000674959	A	C	CADM2	14720	intergenic	1.052		9	15	CADM2	1.204e-09	6.07971	0.0444	0.0073	0.5269	0.632745	0.0038	0.006	No
12	3	rs9871437	135523221	135468347	135524430	0.0139023	A	G	U8	4598	intergenic	5.533	6	5	15	PPP2R3A	4.052e-05	4.10449	0.0518	0.0126	0.0003264	3.59339	0.0356	0.0099	Yes
13	3	rs77693251	137165643	136877744	137199215	0.0314496	T	G	RNA5SP142	71332	intergenic	2.983	7	5	15	SOX14	7.523e-05	-3.95911	-0.0748	0.0189	0.001105	-3.26233	-0.0592	0.0181	Yes
14	3	rs9817216	150942578	150800402	151130197	0.0455533	A	C	MED12L:P2RY14	0	intronic	2.501	5	5	15	P2RY14	2.326e-07	-5.1712	-0.0487	0.0094	0.3967	0.84753	0.0065	0.0077	Yes
15	4	rs45510091	123186393	123122856	123558330	0.0321232	A	G	KIAA1109	0	intronic	6.553	6	4	4	KIAA1109	2.97e-05	4.17575	0.0625	0.015	0.00312	2.95566	0.0374	0.0127	No
16	5	rs9313179	7189925	7188657	7249696	0.0349271	A	C	RP11-122F24.1	0	ncRNA_intronic	5.159	5	5	15	ADCY2	1.292e-06	-4.84098	-0.0342	0.0071	0.07445	-1.78384	-0.0106	0.0059	Yes
17	5	rs2546972	159555765	159474940	159559606	0.00747358	A	G	AC008706.1	451	upstream	1.879	7	5	15	PWWP2A	1.878e-05	-4.27892	-0.0298	0.007	0.0005147	-3.47299	-0.0212	0.0061	Yes
18	5	rs72811607	166034827	165955255	166034827	0.0225216	A	G	CTB-63M22.1	225222	intergenic	0.143	7	7	15		3.288e-06	-4.65196	-0.0773	0.0166	0.01776	-2.37058	-0.0287	0.0121	Yes
19	7	rs757669	97932014	97875781	98035939	0.007511	T	C	BRI3:BAIAP2L1	0	intronic	2.248	5	4	5	BAIAP2L1	1.72e-06	-4.78381	-0.0606	0.0127	0.008262	2.64117	0.0257	0.0097	Yes
20	7	rs940468	114008173	113970468	114145525	0.00143535	T	C	FOXP2	0	intronic	18.63	6	5	15	FOXP2	2.769e-06	4.68725	0.0328	0.007	2.582e-05	4.20751	0.0234	0.0056	Yes
21	7	rs10268606	146689731	146681202	146692561	0.0299418	T	C	CNTNAP2	0	intronic	3.281	5	9	15	CNTNAP2	8.36e-07	4.92677	0.037	0.0075	0.08906	1.70038	0.0103	0.006	Yes
22	8	rs12549729	8523912	8523912	8523912	0.0188511	T	G	AC087269.2	32853	intergenic	1.618	6	5	15	CLDN23	2.881e-08	5.54852	0.0475	0.0086	0.8563	0.181086	0.0014	0.0077	Yes
23	8	rs13250534	40280428	40280428	40280428	0.0184781	T	G	CTA-392C11.2	21060	intergenic	0.055	6	5	15	TCIM	7.915e-07	4.93745	0.0523	0.0106	0.05202	-1.94297	-0.0135	0.0069	Yes
24	8	rs5017929	94653283	94547321	94811680	0.00673359	A	G	LINC00535	0	ncRNA_intronic	5.777	7	5	15	PDP1	2.122e-07	5.18832	0.0387	0.0075	0.05105	1.95106	0.0121	0.0062	Yes
25	9	rs10156602	96345328	96141072	96465331	4.20093e-06	A	G	PHF2	0	intronic	0.08	4	5	5	PHF2	4.355e-09	5.87011	0.0417	0.0071	0.0003532	3.57279	0.0212	0.0059	No
26	9	rs12336133	120579120	120535847	120596029	0.0312543	A	G	RP11-281A20.2	0	ncRNA_intronic	2.217	6	9	15	TLR4	5.92e-06	-4.52923	-0.0406	0.009	0.0154	-2.42283	-0.0181	0.0075	Yes
27	10	rs10450303	72986795	72986492	72994947	0.0051634	T	G	UNC5B	0	intronic	1.725	6	5	15	UNC5B	7.415e-06	-4.48141	-0.0327	0.0073	0.001094	3.26517	0.0194	0.0059	Yes
28	11	rs11018961	90010149	89918373	90212418	0.0218409	A	C	DISC1FP1	0	ncRNA_intronic	1.007	7	14	15	CHORDC1	5.817e-06	4.53293	0.035	0.0077	0.009629	2.58888	0.0144	0.0056	Yes
29	11	rs7106434	112860579	112807201	113062983	2.53294e-05	T	C	NCAM1	0	intronic	2.542	5	5	15	NCAM1	3.189e-08	5.53073	0.0384	0.0069	3.145e-05	4.1627	0.0239	0.0057	No
30	13	rs5803650	53939598	53652003	53976774	0.0040496	CT	C	AL450423.1	2381	intergenic	2.94		9	15	OLFM4	2.971e-08	-5.54314	-0.0456	0.0082	0.1655	-1.38681	-0.008	0.0057	No
31	13	rs9517509	99607517	99542553	99764721	0.00681467	A	G	DOCK9	0	intronic	0.493	6	4	5	DOCK9	3.375e-08	-5.52078	-0.0389	0.0071	0.2558	-1.13637	-0.0063	0.0056	No
32	14	rs67505447	42143231	41969803	42183025	0.0319628	A	G	LRFN5	0	intronic	2.016	6	5	15	LRFN5	4.294e-05	-4.09106	-0.0316	0.0077	0.00211	-3.0743	-0.0169	0.0055	No	*
33	18	rs62083383	50092694	50037650	50148717	0.0386962	A	G	DCC	0	intronic	2.069	7	9	15	DCC	0.0001574	-3.77909	-0.0265	0.007	3.103e-05	-4.16577	-0.0251	0.006	Yes
34	18	rs35946795	53114215	53092547	53125364	0.00667096	CA	C	TCF4	0	intronic	0.483		5	15	TCF4	1.241e-05	4.37026	0.0383	0.0088	0.0008648	3.33118	0.0203	0.0061	No	*
35	19	rs2111530	31891006	31829903	31958905	0.00328746	A	G	AC007796.1	0	ncRNA_intronic	17.04	7	5	15	TSHZ3	5.874e-07	-4.99531	-0.0351	0.007	0.008797	-2.61984	-0.0146	0.0056	Yes
36	22	rs9607805	41854446	41408754	42043585	0.0145218	T	C	PHF5A	1274	intergenic	3.042	5	4	4	MEI1	2.821e-06	-4.68344	-0.036	0.0077	0.01164	-2.52287	-0.0156	0.0062	No	*

## Sheet: Table S18
Locus Number	CHR	LEAD_SNP	LEAD_BP	MinBP	MaxBP	FDR	A1	A2	Nearest Gene	Distance from Gene	Function	CADD	RDB	Minimum Chromosomal State	Common Chromosomal State	Mapped Gene in OpenTarget	PVAL_in_IBS	Z_in_IBS	BETA_in_IBS	SE_in_IBS	PVAL_in_MDD	Z_in_MDD	BETA_in_MDD	SE_in_MDD	Novel_in_IBS
37	1	rs301805	8481016	8431607	8781396	0.0242972	T	G	RERE	0	intronic	6.56		1	1	RERE	0.0001723	3.75651	0.0259	0.0069	1.84e-08	5.62641	0.0284	0.0051	Yes
38	1	rs11264103	38249493	38224416	38362803	0.0414345	A	G	RP11-109P14.2	935	upstream	7.533	7	13	14	INPP5B	0.0003938	-3.5442	-0.0255	0.0072	4.788e-05	-4.06574	-0.022	0.0054	Yes
1	1	rs56300220	53742506	53657086	53752134	0.0202572	A	G	LRP8	0	exonic	4.882	5	4	5	CZIB	6.361e-07	4.97992	0.0408	0.0082	0.06695	-1.83201	-0.0098	0.0053	No	*
39	1	rs10799961	163744838	163582980	163814167	0.00342542	A	G	RP4-640E24.1	5909	intergenic	1.851	5	7	15	PBX1	3.513e-06	4.63829	0.0323	0.007	0.00125	3.22722	0.0161	0.005	No	*
40	1	rs2504511	176284750	175902660	176414781	0.000262898	A	G	RP11-357J22.1	9518	intergenic	1.368		9	15	PAPPA2	3.831e-07	-5.07717	-0.0346	0.0068	9.606e-06	-4.42586	-0.0221	0.005	No	*
4	1	rs3811489	230239259	230230169	230261441	0.0256158	T	C	GALNT2	0	intronic	3.115		2	7	GALNT2	0.0001417	-3.80518	-0.0277	0.0073	0.0005878	-3.43718	-0.0175	0.0051	Yes
41	2	rs13003264	22755227	22755227	22918025	0.0320725	T	C	AC068490.2	1249	intergenic	1.062	6	5	15		0.0001644	-3.76824	-0.0258	0.0069	0.0007446	-3.37261	-0.0173	0.0051	Yes
42	2	rs10176037	52326256	52230237	52328935	0.00829014	A	G	AC007682.1	0	ncRNA_intronic	0.806	5	9	15		3.48e-05	-4.13954	-0.0285	0.0069	0.0003374	-3.58475	-0.0182	0.0051	Yes
43	2	rs2920898	55273287	55188320	55319003	0.0411459	T	C	RTN4	0	intronic	5.584	2b	1	7	RTN4	1.292e-05	4.36146	0.0431	0.0099	0.01243	2.4997	0.0183	0.0073	Yes
44	2	rs12463832	58919357	58870750	58944795	0.0436337	A	C	LINC01122	0	ncRNA_intronic	0.781	7	5	15	VRK2	0.0004014	-3.53916	-0.0245	0.0069	0.0004624	-3.50164	-0.0178	0.0051	Yes
6	2	rs2674053	59770395	59747932	59787517	0.024191	T	C	RP11-444A22.1:AC007131.2	0	ncRNA_intronic	1.638	6	9	15		2.039e-07	-5.19575	-0.0501	0.0096	0.2274	-1.20708	-0.0084	0.007	Yes
45	2	rs2615828	117850546	117823797	117877419	0.0208531	A	G	RNU7-190P	46744	intergenic	8.727	6	5	15		0.0001365	-3.81443	-0.0265	0.007	0.0003214	-3.59741	-0.0183	0.0051	Yes
46	2	rs6429882	142219810	142216965	142372293	0.0146787	A	G	LRP1B	0	intronic	6.832	7	15	15	LRP1B	4.499e-05	4.08024	0.0449	0.011	0.0008002	3.35273	0.0279	0.0083	Yes
8	2	rs12692627	161873799	161865998	162095003	0.000503433	A	G	AC009313.2	31317	intergenic	4.755	6	7	15	TANK	8.313e-07	-4.92787	-0.0373	0.0076	0.0002639	-3.64838	-0.0205	0.0056	Yes
47	2	rs12477286	175232860	175190722	175310029	0.046021	T	G	CIR1	0	intronic	7.897	7	4	5	CIR1	0.0004658	-3.49969	-0.0258	0.0074	0.0001491	-3.79256	-0.0203	0.0054	Yes
48	2	rs115232009	181113420	180999400	181166236	0.0389787	T	G	RP11-512G4.1	224443	intergenic	4.677	5	14	15	CWC22	4.691e-05	-4.07051	-0.0793	0.0195	0.003596	-2.91159	-0.0431	0.0148	Yes
49	2	rs11687676	220753783	220734328	220763284	0.0302014	T	C	AC008281.1	14988	intergenic	5.146	6	9	15	SLC4A3	0.0002402	3.67249	0.0277	0.0075	0.0004051	3.53674	0.0186	0.0053	Yes
50	3	rs2728934	9463462	9441073	9539684	0.0127112	A	G	SETD5	0	intronic	4.283	5	5	5	THUMPD3	2.087e-06	-4.74481	-0.0374	0.0079	0.01228	-2.50399	-0.0143	0.0057	Yes
11	3	rs1248825	84993411	84966018	85083360	0.000964279	A	C	CADM2	14720	intergenic	1.052		9	15	CADM2	1.204e-09	6.07971	0.0444	0.0073	0.8885	0.140202	0.0008	0.0054	No
14	3	rs13321176	150944808	150800402	151130197	0.0343532	T	G	MED12L:P2RY14	0	intronic	5.756	5	4	5	P2RY14	1.802e-07	5.21868	0.0478	0.0092	0.3847	0.869269	0.0058	0.0066	Yes
51	3	rs521956	173117975	173044559	173127808	0.00715504	T	C	NLGN1	0	intronic	0.176		1	15	NLGN1	2.356e-05	-4.22817	-0.0302	0.0072	0.0005187	-3.47091	-0.0174	0.005	Yes
52	4	rs4697055	24267336	24244258	24274235	0.00218812	A	G	AC092846.1	155462	intergenic	5.038	7	5	15	DHX15	5.439e-06	-4.5471	-0.0383	0.0084	3.589e-05	-4.13246	-0.0249	0.006	Yes
53	4	rs13143951	80203560	80186915	80221446	0.0201964	A	C	LINC01088:NAA11	0	ncRNA_intronic	0.7	7	7	15	NAA11	0.0001304	-3.8257	-0.0262	0.0069	2.817e-05	-4.18778	-0.0209	0.005	Yes
54	4	rs12647875	95942472	95903741	96018337	0.00937665	T	C	BMPR1B	0	intronic	10.89	3a	5	15	BMPR1B	4.162e-05	4.0983	0.0284	0.0069	0.0003557	3.57094	0.0181	0.0051	Yes
15	4	rs10014468	123517646	123052343	123558330	0.00604216	A	G	IL21	16136	intergenic	1.812	7	13	15	IL21	2.212e-05	4.24234	0.0632	0.0149	2.927e-06	4.67588	0.0524	0.0112	No
55	4	rs13117122	131239286	131139757	131239286	0.0474947	T	C	RP11-521E5.1	58097	intergenic	7.761	7	15	15		0.0003048	-3.61119	-0.0283	0.0078	0.0007562	-3.36835	-0.0193	0.0057	Yes
56	4	rs72718909	188838702	188743514	188838702	0.0265103	T	C	RP11-713C19.2	52724	intergenic	4.532	7	9	15	ZFP42	0.0001967	3.72322	0.0385	0.0103	0.0002309	3.68256	0.0287	0.0078	Yes
16	5	rs12513440	7259853	7245664	7270814	0.0389845	A	G	RP11-404K5.3	28183	intergenic	0.327	5	5	15	ADCY2	5.828e-05	4.01967	0.0328	0.0081	0.002933	2.97467	0.0176	0.0059	Yes
57	5	rs10044618	87781168	87125294	88102281	0.00028087	T	C	CTC-498M16.4	0	ncRNA_intronic	2.307	7	2	15	TMEM161B	4.124e-07	5.06314	0.035	0.0069	3.101e-12	6.97307	0.0352	0.0051	No	*
58	5	rs34772405	170831912	170776747	170848124	0.0168692	T	C	NPM1	0	intronic	0.44	5	4	5	NPM1	2.228e-06	-4.73156	-0.0323	0.0068	0.01694	-2.38801	-0.012	0.005	Yes
59	6	rs9403711	100824183	100823521	100875516	0.0165415	A	G	SIM1	8707	intergenic	19.67	4	5	15	SIM1	9.631e-05	-3.8997	-0.0322	0.0082	0.0002077	3.70946	0.022	0.0059	Yes
60	7	rs10231223	24469952	24469952	24520652	0.0488827	T	C	RNU6-1103P	106998	intergenic	0.172	7	5	15	PALS2	6.33e-06	-4.51506	-0.0353	0.0078	0.03026	2.16667	0.0124	0.0057	Yes
61	7	rs17210284	82516893	82386473	82730477	0.00199355	T	C	PCLO	0	intronic	13.91	6	4	15	PCLO	4.782e-06	-4.57413	-0.037	0.0081	1.197e-05	-4.37813	-0.0258	0.0059	No	*
62	7	rs10499973	109111118	109099919	109197067	0.0358885	A	G	AC073071.1	50919	intergenic	9.867	7	5	15		0.0003142	3.6033	0.0246	0.0068	3.438e-05	4.14233	0.0207	0.005	Yes
21	7	rs10268606	146689731	146585987	146692561	0.00176688	T	C	CNTNAP2	0	intronic	3.281	5	9	15	CNTNAP2	8.36e-07	4.92677	0.037	0.0075	0.002197	3.06222	0.0168	0.0055	Yes
63	7	rs60432694	153484225	153462375	153494406	0.0462995	T	C	DPP6	99956	intergenic	1.319	6	9	15	DPP6	0.0004702	-3.49718	-0.0293	0.0084	0.0003932	3.54461	0.0228	0.0064	Yes
22	8	rs12549729	8523912	8523912	8523912	0.016247	T	G	AC087269.2	32853	intergenic	1.618	6	5	15	CLDN23	2.881e-08	5.54852	0.0475	0.0086	0.8374	-0.20522	-0.0013	0.0062	Yes
23	8	rs17625608	40247833	40237188	40331169	0.0262393	T	G	CTA-392C11.2	0	ncRNA_intronic	2.054	7	5	15	TCIM	1.857e-05	4.28143	0.059	0.0138	0.004593	2.83427	0.0295	0.0104	Yes
64	8	rs3910844	64901019	64863299	65002925	0.0421585	T	C	RP11-32K4.1	0	ncRNA_intronic	1.757	6	14	15		0.0002121	3.70415	0.0255	0.0069	0.0009176	-3.31464	-0.0167	0.005	Yes
24	8	rs5017929	94653283	94547321	94811680	0.000158851	A	G	LINC00535	0	ncRNA_intronic	5.777	7	5	15	PDP1	2.122e-07	5.18832	0.0387	0.0075	1.163e-05	4.38441	0.0243	0.0055	Yes
65	9	rs13296658	14659970	14639666	14688114	0.00949003	A	C	ZDHHC21	0	intronic	6.077	5	4	5	ZDHHC21	4.234e-05	-4.09433	-0.0322	0.0079	0.000119	-3.84818	-0.0201	0.0052	Yes
66	9	rs11533038	84856691	84743408	85126285	0.0328486	T	C	RP11-15B24.5	30979	intergenic	1.308	7	9	15	SPATA31D1	3.604e-06	4.633	0.0322	0.007	0.02789	2.19883	0.0112	0.0051	Yes
25	9	rs10156602	96345328	96141072	96465331	4.66665e-06	A	G	PHF2	0	intronic	0.08	4	5	5	PHF2	4.355e-09	5.87011	0.0417	0.0071	9.191e-05	3.91101	0.0204	0.0052	No
67	9	rs10739220	109054417	109010799	109150784	0.0453724	T	C	RP11-308N19.1	0	ncRNA_intronic	2.58	5	9	15		6.639e-05	-3.98887	-0.0325	0.0081	0.003326	-2.93588	-0.0173	0.0059	No
26	9	rs35508699	120538771	120514261	120596029	0.00192416	T	C	RP11-281A20.2	6954	intergenic	1.674	7	5	15	TLR4	2.136e-06	4.74011	0.0471	0.0099	0.0009473	3.30573	0.0236	0.0071	Yes
68	9	rs3780715	132962500	132954602	132980035	0.0480056	A	G	NCS1	0	intronic	5.094	2b	2	7	NCS1	0.0002881	-3.62577	-0.025	0.0069	0.000822	-3.34528	-0.017	0.0051	Yes
69	11	rs35255183	72386987	72341342	72397855	0.0300343	T	C	PDE2A	1351	intergenic	2.474	5	5	13	PDE2A	8.439e-05	3.93158	0.0312	0.0079	0.00134	3.20727	0.0189	0.0059	Yes
29	11	rs4937872	112827715	112827048	112912811	0.000658804	A	G	RP11-629G13.1	2286	intergenic	0.044	6	5	14	NCAM1	3.207e-08	-5.52974	-0.0387	0.007	0.01896	-2.34632	-0.012	0.0051	No
70	12	rs34062335	23930194	23923738	23980663	0.0483271	T	C	SOX5	0	intronic	3.7	6	5	15	SOX5	0.0005035	-3.47889	-0.0357	0.0102	0.0003759	-3.55645	-0.0257	0.0072	Yes
71	12	rs6538875	98901629	98901629	98915650	0.0102162	T	C	RP11-181C3.1	3995	intergenic	3.739	7	5	15	APAF1	2.734e-05	4.19456	0.0309	0.0074	0.0007622	-3.36617	-0.0183	0.0054	Yes
30	13	rs2813573	53943333	53617781	54054920	3.01633e-05	T	C	AL450423.1	1241	intergenic	0.847		9	15	OLFM4	3.308e-08	-5.5243	-0.0378	0.0068	4.99e-05	-4.05609	-0.0203	0.005	No
31	13	rs9513519	99610146	99542553	99764721	0.0121295	A	G	DOCK9	0	intronic	0.474	2b	5	15	DOCK9	3.087e-08	5.53643	0.0388	0.007	0.5683	0.570557	0.0029	0.0051	No
32	14	rs67505447	42143231	41969803	42183025	0.00958306	A	G	LRFN5	0	intronic	2.016	6	5	15	LRFN5	4.294e-05	-4.09106	-0.0316	0.0077	3.808e-08	-5.49953	-0.0279	0.0051	No	*
72	14	rs56884006	61620772	61613981	61620772	0.00521232	T	C	PRKCH	33504	intergenic	6.591	5	7	15	PRKCH	2.597e-06	-4.70036	-0.0433	0.0092	0.002982	-2.96959	-0.0189	0.0064	Yes
73	15	rs12914489	74187937	74101300	74286929	0.0127961	A	G	AC108137.1	4108	intergenic	10.97	7	5	15	STOML1	3.531e-06	4.63724	0.0509	0.011	0.007604	2.66917	0.0223	0.0083	Yes
74	16	rs6500167	61023592	60842036	61040767	0.0274437	A	G	RP11-90K18.1	61146	intergenic	17.46	5	9	15		0.000208	3.7091	0.0284	0.0077	0.0001953	3.72502	0.0207	0.0056	Yes
75	16	rs79700016	69015727	68917655	69381286	0.0218751	A	G	TANGO6	0	intronic	0.293	6	4	5	HAS3	9.2e-05	3.91078	0.0647	0.0165	0.0007239	3.38036	0.041	0.0121	Yes
76	16	rs11643192	72214276	72156842	72230261	0.0413226	A	C	PMFBP1	3498	intergenic	8.502	7	7	15	HP	0.0003921	3.54534	0.0247	0.007	1.113e-06	4.87053	0.0248	0.0051	Yes
77	17	rs2041241	11225528	11208436	11235162	0.0291475	T	C	SHISA6	0	intronic	3.477	7	9	15	SHISA6	1.404e-05	-4.34323	-0.0298	0.0069	0.006888	-2.70221	-0.0136	0.005	Yes
78	17	rs3096652	46762881	46745778	46778079	0.0341676	A	G	CTD-2377D24.8	0	ncRNA_intronic	0.028		5	14	HOXB2	3.025e-06	-4.66912	-0.0326	0.007	0.03431	-2.11641	-0.0106	0.005	Yes
79	17	rs11650999	55491751	55488648	55498236	0.0206624	A	G	MSI2	0	intronic	7.92	3a	4	5	MSI2	0.0001347	3.8177	0.045	0.0118	0.0001543	3.78404	0.0316	0.0084	Yes
80	18	rs4799936	35104828	35086406	35204858	0.0179876	A	G	CELF4	0	intronic	6.122	3a	1	13	CELF4	9.331e-05	-3.90736	-0.0298	0.0076	0.0005099	-3.4755	-0.0194	0.0056	Yes
81	18	rs35287057	50408817	50358109	50552965	0.0180687	T	G	DCC	0	intronic	3.406	7	9	15	DCC	0.0001055	3.87758	0.0265	0.0068	0.0004489	3.50953	0.0176	0.005	Yes
34	18	rs4801153	53101703	53099093	53125364	0.0337386	T	C	TCF4	0	intronic	4.147	6	5	15	TCF4	0.0002855	-3.62811	-0.0319	0.0088	3.878e-07	-5.07485	-0.0291	0.0057	No	*
82	19	rs8106322	32024230	32023850	32038101	0.00247211	A	G	CTD-2050I18.1	8714	intergenic	1.161	5	5	15	TSHZ3	1.452e-07	-5.25854	-0.0394	0.0075	0.01981	-2.32993	-0.0129	0.0055	Yes
83	20	rs6029640	39970385	39656342	39970544	0.0497539	A	G	LPIN3	0	intronic	3.745	7	1	15	LPIN3	0.0001329	3.82102	0.0265	0.0069	0.002002	-3.08994	-0.016	0.0052	Yes
84	20	rs6130328	41885122	41885122	41885122	0.0362077	A	G	PPIAP21	25221	intergenic	1.868	6	9	15	PTPRT	0.0003187	-3.59961	-0.0263	0.0073	0.0001226	-3.84087	-0.0206	0.0054	Yes
85	21	rs113742420	35046917	34794909	35046917	0.0407797	T	G	AP000304.12:ITSN1	0	intronic	9.131	6	5	15	ITSN1	6.543e-06	-4.50804	-0.1445	0.032	0.02246	2.2825	0.0533	0.0234	Yes
36	22	rs20551	41548008	41408754	42216326	0.000391368	A	G	EP300	0	exonic	12.01	5	4	4	EP300	6.156e-07	-4.98626	-0.0375	0.0075	2.03e-08	-5.60942	-0.031	0.0055	No	*

## Sheet: Table S19
Locus Number	CHR	LEAD_SNP	LEAD_BP	MinBP	MaxBP	FDR	A1	A2	Nearest Gene	Distance from Gene	Function	CADD	RDB	Minimum Chromosomal State	Common Chromosomal State	Mapped Gene in OpenTarget	PVAL_in_IBS	Z_in_IBS	BETA_in_IBS	SE_in_IBS	PVAL_in_BIP	Z_in_BIP	BETA_in_BIP	SE_in_BIP	Novel_in_IBS
86	1	rs3134615	40362066	40282818	40388826	0.0158542	A	C	MYCL	0	UTR3	12.5		3	14	MYCL	5.845e-06	-4.53192	-0.0358	0.0079	0.004977	2.80852	0.0309	0.011	Yes
1	1	rs6696068	53740797	53656676	53752640	0.000701598	T	G	LRP8	0	intronic	0.263	5	4	5	CZIB	5.797e-07	-4.99786	-0.035	0.007	0.0007052	-3.38755	-0.0329	0.0097	No	*
87	1	rs113445115	154122787	153756319	154264232	0.0134075	T	C	NUP210L	0	intronic	2.749	7	5	15	UBAP2L	3.547e-05	4.13516	0.0598	0.0145	2.765e-05	4.192	0.0867	0.0207	No
39	1	rs10917847	163752376	163583243	163814167	0.0014604	A	G	RP4-640E24.1	13447	intergenic	0.877	7	9	15	PBX1	1.875e-06	4.76645	0.0332	0.007	1.977e-08	5.614	0.0529	0.0094	No	*
40	1	rs7340050	176224746	175902660	176414781	0.00496582	T	C	RNU2-12P	11580	intergenic	1.058	6	9	15	PAPPA2	5.525e-07	5.00712	0.0342	0.0068	0.01156	2.5253	0.0248	0.0098	No	*
6	2	rs2674053	59770395	59747932	59787517	0.0125183	T	C	RP11-444A22.1:AC007131.2	0	ncRNA_intronic	1.638	6	9	15		2.039e-07	-5.19575	-0.0501	0.0096	0.1045	-1.62342	-0.0214	0.0132	Yes
88	2	rs12464541	82353052	82250759	82372848	0.0405763	T	C	AC079896.1	120227	intergenic	2.164	7	9	15		7.273e-07	-4.95393	-0.0421	0.0085	0.1472	-1.44949	-0.017	0.0117	Yes
89	2	rs72832204	105510412	105507596	105550832	0.0277945	A	G	RP11-13J10.1	0	ncRNA_intronic	0.845	6	5	15	POU3F3	0.000108	3.87188	0.0502	0.013	0.0001057	3.87712	0.0709	0.0183	Yes
8	2	rs62194174	161871421	161865998	162095003	0.00155701	T	C	AC009313.2	33695	intergenic	1.084	7	9	15	TANK	9.814e-07	4.89533	0.0371	0.0076	0.001175	3.24488	0.0345	0.0106	Yes
90	3	rs213368	60268028	60253811	60269744	0.0491335	T	C	FHIT	0	intronic	0.517	5	5	15	FHIT	7.662e-06	4.47442	0.0413	0.0092	0.02261	2.27996	0.0288	0.0126	Yes
11	3	rs1248825	84993411	84931731	85683600	0.00010455	A	C	CADM2	14720	intergenic	1.052		9	15	CADM2	1.204e-09	6.07971	0.0444	0.0073	0.07318	-1.79171	-0.0179	0.01	No
91	3	rs75852861	86556449	86556449	86711212	0.0401758	A	C	RP11-331K15.1	10302	intergenic	0.02	6	9	15	VGLL3	6.864e-05	-3.98095	-0.0564	0.0142	0.001719	3.13492	0.062	0.0198	Yes
14	3	rs13321176	150944808	150800402	151130197	0.0311476	T	G	MED12L:P2RY14	0	intronic	5.756	5	4	5	P2RY14	1.802e-07	5.21868	0.0478	0.0092	0.3518	-0.931104	-0.0115	0.0124	Yes
92	3	rs79262908	185803594	185776820	185836372	0.00884542	T	C	ETV5	0	intronic	0.577	6	4	5	ETV5	1.95e-05	-4.27054	-0.0371	0.0087	2.346e-05	-4.22913	-0.0513	0.0121	Yes
52	4	rs4697055	24267336	24245365	24272929	0.0135903	A	G	AC092846.1	155462	intergenic	5.038	7	5	15	DHX15	5.439e-06	-4.5471	-0.0383	0.0084	0.004228	-2.86063	-0.0319	0.0112	Yes
53	4	rs13143951	80203560	80186915	80221446	0.0312389	A	C	LINC01088:NAA11	0	ncRNA_intronic	0.7	7	7	15	NAA11	0.0001304	-3.8257	-0.0262	0.0069	0.0004781	-3.49274	-0.0326	0.0093	Yes
93	4	rs13148166	106215673	106050965	106271522	0.0433772	T	G	RN7SL89P	572	downstream	0.902	7	7	15	PPA2	0.0002211	3.6936	0.0257	0.0069	0.0002406	3.67206	0.0348	0.0095	Yes
15	4	rs10014468	123517646	123096690	123558330	0.00967255	A	G	IL21	16136	intergenic	1.812	7	13	15	IL21	2.212e-05	4.24234	0.0632	0.0149	8.498e-06	-4.45224	-0.0911	0.0205	No
94	4	rs146665912	146885024	146879237	146981456	0.0434962	A	G	Y_RNA	5631	intergenic	8.394	7	9	15	ZNF827	4.197e-05	-4.09636	-0.0473	0.0115	0.003378	-2.93107	-0.0489	0.0167	Yes
57	5	rs13168787	87437079	87125294	87792844	0.0237446	A	G	TMEM161B	48370	intergenic	7.907	2b	1	1	TMEM161B	3.575e-06	-4.63467	-0.0341	0.0073	0.01541	-2.4226	-0.0242	0.01	No	*
58	5	rs6887323	170848124	170776747	170848124	0.0234249	A	G	FGF18	0	intronic	18.6	1f	1	12	FGF18	1.308e-06	-4.83853	-0.0334	0.0069	0.04101	-2.04343	-0.0195	0.0095	Yes
95	7	rs61621981	29822551	29762168	29908798	0.0310278	A	G	WIPF3	23550	intergenic	0.035	7	9	15	WIPF3	0.000129	-3.82836	-0.048	0.0125	0.0002749	-3.63787	-0.0636	0.0175	Yes
61	7	rs17210284	82516893	82386473	82730477	0.00310082	T	C	PCLO	0	intronic	13.91	6	4	15	PCLO	4.782e-06	-4.57413	-0.037	0.0081	2.93e-06	-4.67567	-0.0516	0.011	No	*
21	7	rs13230428	146641329	146585987	146692561	0.00744808	A	C	CNTNAP2	0	intronic	1.554	5	9	15	CNTNAP2	1.257e-05	4.36746	0.0322	0.0074	0.0006171	3.42399	0.0368	0.0108	Yes
22	8	rs12549729	8523912	8523912	8730488	0.00071446	T	G	AC087269.2	32853	intergenic	1.618	6	5	15	CLDN23	2.881e-08	5.54852	0.0475	0.0086	0.02288	-2.27543	-0.0259	0.0114	Yes
96	8	rs4909803	139509485	139505421	139562686	0.033546	T	G	FAM135B	419	upstream	8.074	4	1	13	FAM135B	0.0001456	3.79846	0.0371	0.0098	0.000128	3.83028	0.05	0.0131	Yes
65	9	rs10961653	14675912	14639666	14689633	0.0433778	A	G	ZDHHC21	0	intronic	0.4	7	4	5	ZDHHC21	7.787e-05	3.95086	0.0274	0.0069	0.001735	3.1322	0.0297	0.0095	Yes
66	9	rs7851531	85126285	84828677	85129831	0.0331569	A	G	RP11-15B24.5	0	ncRNA_intronic	2.11	6	9	15		8.493e-06	-4.45236	-0.0317	0.0071	0.01082	-2.54846	-0.025	0.0098	Yes
25	9	rs4744242	96236711	96161300	96383472	0.000180263	T	G	FAM120A	0	intronic	2.858	6	4	5	FAM120AOS	1.67e-08	-5.64312	-0.0406	0.0072	0.007581	-2.67018	-0.0263	0.0099	No
67	9	rs62576718	108905690	108835978	109132181	0.0190671	A	G	RP11-6F6.1	78583	intergenic	2.432	7	5	15	TMEM38B	5.834e-05	-4.01943	-0.0645	0.016	0.0005033	-3.47899	-0.0769	0.0221	No
97	10	rs1244445	7852884	7830319	7852884	0.015359	T	C	ATP5C1	3105	intergenic	1.711	5	5	5	ITIH2	4.336e-05	4.08881	0.0471	0.0115	0.0001631	3.77023	0.0596	0.0158	Yes
98	10	rs11006589	61344196	61320597	61357429	0.0365757	T	C	RP11-135D11.2	4711	intergenic	3.323	5	5	15	SLC16A9	0.0001679	3.76298	0.032	0.0085	0.0003359	3.58591	0.0426	0.0119	Yes
99	10	rs34049619	70389895	70320236	70403553	0.0465581	A	G	TET1	0	intronic	0.611	5	4	15	STOX1	0.0002185	-3.69661	-0.0344	0.0093	0.000575	3.44314	0.0431	0.0125	Yes
100	10	rs12771291	103936624	103853547	103960351	0.0497109	T	C	NOLC1	12996	intergenic	0.091	7	14	15	NFKB2	0.0001437	-3.80171	-0.0287	0.0076	0.001117	-3.25927	-0.0345	0.0106	Yes
101	11	rs737237	99091289	99073650	99141095	0.0398429	T	C	CNTN5	0	intronic	0.571		14	15	CNTN5	0.0001923	3.72892	0.0276	0.0074	6.553e-06	4.50771	0.0463	0.0103	Yes
102	11	rs17711616	109651529	109640323	109827041	0.0449742	A	G	RP11-262A12.1	0	ncRNA_intronic	1.234	5	5	15	ZC3H12C	0.0002342	-3.67895	-0.0354	0.0096	0.0001548	3.78324	0.0502	0.0133	Yes
29	11	rs7106434	112860579	112826311	113062983	3.93622e-05	T	C	NCAM1	0	intronic	2.542	5	5	15	NCAM1	3.189e-08	5.53073	0.0384	0.0069	0.000496	3.48291	0.0332	0.0095	No
103	12	rs10784773	69645235	69615090	69784986	0.0294674	T	G	CPSF6	0	intronic	2.847	6	4	5	LYZ	0.0001184	-3.84942	-0.0271	0.007	0.0002927	-3.62168	-0.0353	0.0097	Yes
30	13	rs2813573	53943333	53617781	54053513	0.000260113	T	C	AL450423.1	1241	intergenic	0.847		9	15	OLFM4	3.308e-08	-5.5243	-0.0378	0.0068	0.005551	-2.77319	-0.0259	0.0093	No
31	13	rs9517509	99607517	99594682	99612588	0.0166234	A	G	DOCK9	0	intronic	0.493	6	4	5	DOCK9	3.375e-08	-5.52078	-0.0389	0.0071	0.7787	-0.281014	-0.0027	0.0097	No
104	14	rs2273623	60765245	60686467	60785776	0.020655	A	G	PPM1A	0	UTR3	6.58	7	5	5	PPM1A	6.633e-05	3.98908	0.0289	0.0072	0.0005	3.48076	0.0348	0.01	Yes
73	15	rs12914677	74201929	74168323	74201929	0.0360998	T	G	LOXL1-AS1	0	ncRNA_intronic	0.696	5	4	15	LOXL1	0.0001645	-3.76809	-0.0258	0.0068	4.722e-06	-4.57677	-0.0436	0.0095	Yes
105	15	rs11857990	83623423	83623423	83964925	0.0382513	A	G	HOMER2:RP11-382A20.5	0	ncRNA_intronic	2.248	5	5	15	C15orf40	0.00018	-3.74555	-0.0275	0.0073	8.144e-05	3.94012	0.0395	0.01	Yes
106	16	rs8054430	23691590	23658419	23691590	0.0470591	A	G	PLK1	0	intronic	11.91	3a	1	3	DCTN5	3.843e-05	4.11672	0.0774	0.0188	0.004279	2.85683	0.0754	0.0264	Yes
77	17	rs2041241	11225528	11208436	11235162	0.00798853	T	C	SHISA6	0	intronic	3.477	7	9	15	SHISA6	1.404e-05	-4.34323	-0.0298	0.0069	0.0006084	-3.42784	-0.0322	0.0094	Yes
107	17	rs137989338	75066093	75065720	75093472	0.0495169	A	G	AC015815.5	10624	intergenic	0.221	6	5	14	SEC14L1	1.507e-05	4.32766	0.112	0.0259	0.0118	2.51807	0.5516	0.2191	Yes
108	19	rs917415	2514373	2514373	2515874	0.0358696	A	C	GNG7	0	UTR3	1.06	5	4	15	GNG7	0.0001627	3.77084	0.028	0.0074	4.466e-05	-4.08195	-0.0407	0.01	Yes
109	19	rs12974306	10830281	10798904	10867517	0.00258309	T	G	DNM2	0	intronic	5.713	4	1	2	SLC44A2	1.353e-06	-4.83181	-0.0333	0.0069	0.001678	3.142	0.0304	0.0097	Yes
82	19	rs10164395	32035891	32023850	32038701	0.0162979	T	C	CTD-2050I18.1	0	ncRNA_intronic	0.274	7	5	15	TSHZ3	4.322e-07	5.0542	0.0381	0.0075	0.07162	-1.80153	-0.0187	0.0104	Yes
110	20	rs2024568	44732089	44680412	44749251	0.039324	T	C	RPL13P2	3273	intergenic	0.149	6	5	14	CD40	0.0001882	3.73435	0.0296	0.0079	6.564e-07	4.97384	0.0537	0.0108	Yes
111	22	rs6004189	24986350	24985736	24998400	0.046907	T	G	SNRPD3:GGT1:FAM211B	0	intronic	5.504	5	4	5	GGT1	9.048e-05	3.9148	0.034	0.0087	0.001701	3.13801	0.0352	0.0112	Yes
36	22	rs20551	41548008	41408754	41854446	0.0059376	A	G	EP300	0	exonic	12.01	5	4	4	EP300	6.156e-07	-4.98626	-0.0375	0.0075	0.01327	-2.47644	-0.0256	0.0103	No	*
112	22	rs2007868	43501932	43501932	43501932	0.0274769	A	G	BIK	4821	intergenic	1.284	6	5	14	TSPO	2.482e-05	4.21643	0.0463	0.011	0.002608	3.01052	0.0428	0.0142	Yes

## Sheet: Table S20
Locus Number	CHR	LEAD_SNP	LEAD_BP	MinBP	MaxBP	FDR	A1	A2	Nearest Gene	Distance from Gene	Function	CADD	RDB	Minimum Chromosomal State	Common Chromosomal State	Mapped Gene in OpenTarget	PVAL_in_IBS	Z_in_IBS	SE_in_IBS	PVAL_in_SCZ	Z_in_SCZ	SE_in_SCZ	Novel_in_IBS
1	1	rs6696068	53740797	53656676	53752134	0.00258463	T	G	LRP8	0	intronic	0.263	5	4	5	CZIB	5.797e-07	-4.99786	0.007	0.002131	3.07134	0.009	No	*
87	1	rs1832582	154025492	153821944	154039854	0.0210084	A	G	NUP210L	0	intronic	0.133	5	9	15	CREB3L4	3.456e-05	-4.14113	0.0071	0.0001779	3.74849	0.0092	Yes
39	1	rs10917847	163752376	163583243	163814167	0.00193213	A	G	RP4-640E24.1	13447	intergenic	0.877	7	9	15	PBX1	1.875e-06	4.76645	0.007	5.666e-07	5.00227	0.0087	No	*
40	1	rs2504511	176284750	175902660	176414781	0.0281596	A	G	RP11-357J22.1	9518	intergenic	1.368		9	15	PAPPA2	3.831e-07	-5.07717	0.0068	0.1369	-1.48743	0.0086	No	*
113	2	rs6760868	27525263	27387429	27544285	0.0362427	A	G	TRIM54	0	intronic	2.595	6	5	14	ATRAID	1.962e-05	4.26917	0.0079	0.002499	-3.02346	0.0098	Yes
43	2	rs2920898	55273287	55188320	55319003	0.033066	T	C	RTN4	0	intronic	5.584	2b	1	7	RTN4	1.292e-05	4.36146	0.0099	0.003766	-2.89712	0.0125	Yes
114	2	rs115962846	58967058	58967058	59000612	0.0450372	A	G	LINC01122	0	ncRNA_intronic	2.103	7	1	15	FANCL	4.012e-05	-4.10679	0.0131	0.001347	-3.20577	0.0169	Yes
115	2	rs11687267	66755949	66726568	66788772	0.0393557	A	G	MEIS1	0	intronic	0.154	7	2	15	MEIS1	2.572e-05	4.20839	0.0073	0.001997	3.09068	0.0093	Yes
7	2	rs28469251	144391918	144383183	144427710	0.0418836	T	C	ARHGAP15	0	intronic	0.602	7	4	15	ARHGAP15	1.104e-05	4.39573	0.007	0.007525	2.67267	0.0088	Yes
8	2	rs11678980	162101261	161994383	162101261	0.00280532	A	G	AC009299.2:AC009299.3	0	ncRNA_exonic	8.856	2b	1	1	TANK	1.875e-06	4.76645	0.0071	0.0004373	-3.51649	0.0091	Yes
116	3	rs73113782	80333052	79865567	81062453	0.0463401	A	G	HNRNPA3P8	66667	intergenic	4.247	5	9	15		0.0001075	-3.87301	0.0117	0.0001568	-3.78005	0.0152	Yes
11	3	rs1248825	84993411	84966018	85083360	0.000198346	A	C	CADM2	14720	intergenic	1.052		9	15	CADM2	1.204e-09	6.07971	0.0073	0.1276	-1.52363	0.0092	No
12	3	rs9871437	135523221	135468347	135524430	0.0236278	A	G	U8	4598	intergenic	5.533	6	5	15	PPP2R3A	4.052e-05	4.10449	0.0126	9.689e-06	-4.424	0.0148	Yes
117	3	rs1280622	136508008	135814009	136673157	0.00308256	A	C	RP11-731C17.1	19384	intergenic	3.161		5	15	PCCB	3.241e-06	4.65492	0.0069	3.887e-10	-6.2585	0.0088	No	*
14	3	rs13321176	150944808	150800402	151130197	0.0162026	T	G	MED12L:P2RY14	0	intronic	5.756	5	4	5	P2RY14	1.802e-07	5.21868	0.0092	0.1355	-1.49276	0.0115	Yes
92	3	rs7622914	185790895	185776820	185836372	0.031138	T	C	ETV5	0	intronic	0.756	7	4	5	ETV5	2.582e-05	4.20751	0.0087	0.001096	3.26465	0.0111	Yes
118	3	rs4686938	187912292	187902421	187915210	0.0343814	T	G	LPP	0	intronic	1.89	1f	4	5	LPP	6.866e-05	3.98088	0.0105	0.0001503	3.79057	0.0122	Yes
52	4	rs7669058	24263823	24245365	24272929	0.0302055	A	G	AC092846.1	158975	intergenic	13.2	2b	1	15	DHX15	8.088e-06	-4.46284	0.0086	0.005836	-2.75686	0.0105	Yes
119	4	rs11729080	112503872	112303764	112503872	0.0378194	A	G	RP11-255I10.1	30542	intergenic	2.045	6	9	15		3.67e-05	-4.12733	0.0094	0.000984	3.29506	0.0124	Yes
15	4	rs10014468	123517646	123122856	123558330	0.0149428	A	G	IL21	16136	intergenic	1.812	7	13	15	IL21	2.212e-05	4.24234	0.0149	6.159e-05	4.00663	0.0194	No
16	5	rs9313179	7189925	7188657	7270814	0.00269601	A	C	RP11-122F24.1	0	ncRNA_intronic	5.159	5	5	15	ADCY2	1.292e-06	-4.84098	0.0071	0.0007287	-3.37855	0.0089	Yes
120	5	rs13189933	37436310	36716798	37774132	0.0474587	A	G	WDR70	0	intronic	6.377	5	4	5	WDR70	8.3e-05	-3.93557	0.0139	0.0003943	-3.54387	0.019	Yes
121	5	rs11738752	124586111	124586111	124609169	0.025642	A	C	HMGB1P22	15109	intergenic	1.756	6	5	15		9.315e-06	-4.43249	0.0077	0.003478	-2.92199	0.0099	Yes
58	5	rs7731752	170802522	170776747	170848124	0.00458974	T	C	RP11-117L6.1	7824	intergenic	1.503	7	5	15	NPM1	2.259e-06	4.72876	0.0069	0.0008614	3.33227	0.0088	Yes
61	7	rs17210284	82516893	82386473	82690689	0.00430637	T	C	PCLO	0	intronic	13.91	6	4	15	PCLO	4.782e-06	-4.57413	0.0081	0.0001703	-3.75943	0.0102	No	*
22	8	rs12549729	8523912	8523912	8523912	0.0173508	T	G	AC087269.2	32853	intergenic	1.618	6	5	15	CLDN23	2.881e-08	5.54852	0.0086	0.996	0.00501328	0.0099	Yes
23	8	rs13250534	40280428	40232151	40281765	0.00165672	T	G	CTA-392C11.2	21060	intergenic	0.055	6	5	15	TCIM	7.915e-07	4.93745	0.0106	0.0006241	3.42092	0.0132	Yes
122	8	rs34231701	59382205	59321609	59384675	0.00364298	A	C	UBXN2B	18144	intergenic	1.912	4	5	15	UBXN2B	1.561e-06	4.80326	0.0076	0.0009704	-3.29897	0.0097	Yes
66	9	rs11139485	84677587	84521381	85126285	0.0208496	A	G	SPATA31B1	0	ncRNA_intronic	0.291	7	14	15	SPATA31D1	1.993e-05	-4.26567	0.007	0.0006215	-3.42205	0.009	Yes
25	9	rs10761228	96235585	96161300	96460883	2.78896e-05	A	G	FAM120A	0	intronic	0.102	7	4	5	FAM120AOS	1.663e-08	-5.64384	0.0072	5.371e-05	4.03887	0.0091	No
29	11	rs4937872	112827715	112826311	113062983	0.000212163	A	G	RP11-629G13.1	2286	intergenic	0.044	6	5	14	NCAM1	3.207e-08	-5.52974	0.007	0.001979	-3.09337	0.0088	No
123	11	rs12277680	134586708	134576216	134595774	0.0257466	A	G	RP11-469N6.2	891	downstream	0.825	5	5	15	B3GAT1	4.565e-05	4.07685	0.0069	4.26e-08	-5.47972	0.0088	No	*
124	12	rs1918222	41731268	41724555	41802209	0.0486951	A	G	PDZRN4	0	intronic	2.398		4	15	PDZRN4	3.158e-05	4.16176	0.007	0.002442	3.03044	0.0089	Yes
125	12	rs150272003	124151841	124132797	124228300	0.0111414	T	G	TCTN2	3818	intergenic	0.566	6	5	5	EIF2B1	3.28e-06	-4.65246	0.0342	0.002829	-2.98573	0.0414	Yes
30	13	rs1909650	53791895	53652003	54053513	0.00774305	A	G	PCDH8P1	15347	intergenic	12.49		7	15	OLFM4	1.53e-07	-5.24891	0.007	0.05717	-1.90201	0.0089	No
126	13	rs9597794	59176839	59173805	59189383	0.0452038	T	G	CTAGE16P	71678	intergenic	0.24	7	9	15		1.064e-05	-4.40374	0.0078	0.009142	2.6067	0.0099	Yes
31	13	rs9513519	99610146	99542553	99764721	0.00797719	A	G	DOCK9	0	intronic	0.474	2b	5	15	DOCK9	3.087e-08	5.53643	0.007	0.3471	-0.940229	0.0088	No
72	14	rs56884006	61620772	61613981	61620772	0.014583	T	C	PRKCH	33504	intergenic	6.591	5	7	15	PRKCH	2.597e-06	-4.70036	0.0092	0.006243	-2.73474	0.0113	Yes
127	17	rs11656412	5155729	5020579	5322106	0.00321501	A	G	RP11-333E1.1	4364	intergenic	0.108	6	5	15	RABEP1	7.783e-07	4.94073	0.007	0.002082	-3.07828	0.0089	Yes
82	19	rs8106322	32024230	32023850	32038101	0.0308297	A	G	CTD-2050I18.1	8714	intergenic	1.161	5	5	15	TSHZ3	1.452e-07	-5.25854	0.0075	0.4032	-0.83592	0.0093	Yes
36	22	rs20551	41548008	41408754	41854446	0.000727742	A	G	EP300	0	exonic	12.01	5	4	4	EP300	6.156e-07	-4.98626	0.0075	6.225e-10	-6.18463	0.0095	No	*

## Sheet: Table S21
Locus Number	CHR	LEAD_SNP	LEAD_BP	MinBP	MaxBP	FDR	A1	A2	Nearest Gene	Distance from Gene	Function	CADD	RDB	Minimum Chromosomal State	Common Chromosomal State	Mapped Gene in OpenTarget	PVAL_in_IBS	Z_in_IBS	BETA_in_IBS	SE_in_IBS	PVAL_in_DVD	Z_in_DVD	BETA_in_DVD	SE_in_DVD	Novel_in_IBS
88	1	rs7530647	40345611	40282818	40383552	0.00478526	A	G	TRIT1	0	intronic	2.079	6	5	5	TRIT1	7.162e-06	-4.48882	-0.0352	0.0078	6.89e-05	-3.98005	-0.06009	0.0151	Yes
1	1	rs6696068	53740797	53656676	53752134	0.0205337	T	G	LRP8	0	intronic	0.263	5	4	5	CZIB	5.797e-07	-4.99786	-0.035	0.007	0.0602	-1.87933	-0.02362	0.01257	No	*
40	1	rs2504511	176284750	175902660	176414781	0.0020789	A	G	RP11-357J22.1	9518	intergenic	1.368		9	15	PAPPA2	3.831e-07	-5.07717	-0.0346	0.0068	0.00532	2.78699	0.03494	0.01253	No	*
7	2	rs2731562	144383183	144383183	144427710	0.00256019	A	C	ARHGAP15	0	intronic	0.926		4	15	ARHGAP15	3.655e-06	-4.63009	-0.0317	0.0069	2.13e-13	-7.34037	-0.09112	0.01241	Yes
11	3	rs1248825	84993411	84966018	85078099	0.000256221	A	C	CADM2	14720	intergenic	1.052		9	15	CADM2	1.204e-09	6.07971	0.0444	0.0073	0.207	-1.26186	-0.01582	0.01253	No
117	3	rs1280622	136508008	135814009	136673157	0.0414546	A	C	RP11-731C17.1	19384	intergenic	3.161		5	15	PCCB	3.241e-06	4.65492	0.0322	0.0069	0.0255	2.23374	0.02776	0.01243	No	*
14	3	rs13321176	150944808	150800402	151178836	0.000152242	T	G	MED12L:P2RY14	0	intronic	5.756	5	4	5	P2RY14	1.802e-07	5.21868	0.0478	0.0092	9.42e-05	-3.90507	-0.07288	0.01866	Yes
128	4	rs2028536	174355681	174354492	174433108	0.0345529	T	G	RNU6-1096P	12072	intergenic	1.817	3a	2	15	HAND2	5.534e-05	4.03185	0.0321	0.008	0.00065	-3.40984	-0.04918	0.01442	Yes
129	5	rs35832334	167534539	167527311	167563585	0.0417589	A	G	TENM2:CTB-178M22.1	0	ncRNA_intronic	3.407	7	4	15	WWC1	7.078e-05	-3.97365	-0.0328	0.0083	0.00063	-3.41836	-0.04921	0.0144	Yes
19	7	rs1966359	97989395	97875781	98035939	0.0483834	T	C	BAIAP2L1	0	intronic	0.044	7	4	15	LMTK2	1.543e-06	-4.80558	-0.0608	0.0126	0.0711	1.80484	0.04433	0.02456	Yes
22	8	rs12549729	8523912	8523912	8523912	0.013361	T	G	AC087269.2	32853	intergenic	1.618	6	5	15	CLDN23	2.881e-08	5.54852	0.0475	0.0086	0.654	0.448212	0.00615	0.01372	Yes
25	9	rs10156602	96345328	96181075	96381916	0.000775187	A	G	PHF2	0	intronic	0.08	4	5	5	PHF2	4.355e-09	5.87011	0.0417	0.0071	0.185	-1.32552	-0.01686	0.0127	No
130	11	rs147289644	27094220	27094220	27188829	0.0279736	T	C	BBOX1:RP11-1L12.3	0	ncRNA_intronic	0.89	7	5	15	BBOX1	3.509e-05	-4.13764	-0.0748	0.0181	0.000874	-3.32823	-0.1315	0.03951	Yes
29	11	rs4937872	112827715	112827048	112912811	0.00747613	A	G	RP11-629G13.1	2286	intergenic	0.044	6	5	14	NCAM1	3.207e-08	-5.52974	-0.0387	0.007	0.309	1.01732	0.01352	0.01329	No
30	13	rs2813573	53943333	53617781	54053513	0.00735444	T	C	AL450423.1	1241	intergenic	0.847		9	15	OLFM4	3.308e-08	-5.5243	-0.0378	0.0068	0.296	-1.04505	-0.01297	0.01241	No
31	13	rs9513519	99610146	99542553	99764721	0.0179597	A	G	DOCK9	0	intronic	0.474	2b	5	15	DOCK9	3.087e-08	5.53643	0.0388	0.007	0.85	-0.189118	-0.00243	0.01286	No
78	17	rs4793944	46667304	46632679	46778079	0.0128149	T	C	HOXB3:HOXB-AS3	0	ncRNA_intronic	5.121	4	1	13	HOXB3	1.832e-05	-4.28444	-0.0294	0.0069	0.000627	-3.41966	-0.04278	0.01251	Yes

## Sheet: Table S22
Locus Number	CHR	LEAD_SNP	LEAD_BP	MinBP	MaxBP	FDR	A1	A2	Nearest Gene	Distance from Gene	Function	CADD	RDB	Minimum Chromosomal State	Common Chromosomal State	Mapped Gene in OpenTarget	PVAL_in_IBS	Z_in_IBS	BETA_in_IBS	SE_in_IBS	PVAL_in_IBD	Z_in_IBD	BETA_in_IBD	SE_in_IBD	Novel_in_IBS
1	1	rs56300220	53742506	53657086	53752134	0.0200453	A	G	LRP8	0	exonic	4.882	5	4	5	CZIB	6.361e-07	4.97992	0.0408	0.0082	0.04254	-2.0282	-0.0274	0.0135	No	*
6	2	rs2674053	59770395	59747932	59787517	0.00114157	T	C	RP11-444A22.1:AC007131.2	0	ncRNA_intronic	1.638	6	9	15		2.039e-07	-5.19575	-0.0501	0.0096	0.002626	-3.00843	-0.0531	0.0176	Yes
131	2	rs10169020	98951029	98894359	98987933	0.0208985	T	C	AC092675.3	0	intronic	13.33	4	1	14	CNGA3	7.114e-06	4.49025	0.0787	0.0175	0.001561	-3.1631	-0.0997	0.0315	Yes
11	3	rs1248858	85027828	84966018	85671909	0.00321318	T	C	CADM2	0	intronic	0.436		5	15	CADM2	9.964e-09	5.73134	0.0417	0.0073	0.3914	-0.857081	-0.0113	0.0131	No
14	3	rs11378091	150996153	150800402	151130197	0.0253539	CA	C	MED12L:P2RY14	0	UTR5	4.902		1	15	P2RY14	3.924e-07	-5.07261	-0.0547	0.0108	0.1037	1.62717	0.0267	0.0164	Yes
132	4	rs142888522	157994712	157994159	158110088	0.0465419	A	G	GLRB	2496	intergenic	1.028	2b	5	15	GLRB	8.011e-06	-4.46489	-0.1556	0.0349	0.006679	2.71244	0.1633	0.0602	Yes
57	5	rs409645	88005254	88005254	88010323	0.0414169	A	G	CTC-467M3.1	0	ncRNA_intronic	2.477	3a	5	15	MEF2C	2.011e-05	-4.26367	-0.0313	0.0073	0.0009327	-3.31008	-0.0458	0.0138	No	*
22	8	rs12549729	8523912	8523912	8523912	0.0106653	T	G	AC087269.2	32853	intergenic	1.618	6	5	15	CLDN23	2.881e-08	5.54852	0.0475	0.0086	0.5323	0.624499	0.0091	0.0146	Yes
24	8	rs5017929	94653283	94547321	94680763	0.0264395	A	G	LINC00535	0	ncRNA_intronic	5.777	7	5	15	PDP1	2.122e-07	5.18832	0.0387	0.0075	0.2118	-1.24863	-0.0171	0.0137	Yes
25	9	rs10156602	96345328	96181075	96381916	0.00104889	A	G	PHF2	0	intronic	0.08	4	5	5	PHF2	4.355e-09	5.87011	0.0417	0.0071	0.2525	-1.1443	-0.0148	0.0129	No
29	11	rs4937872	112827715	112807201	113062983	0.0153579	A	G	RP11-629G13.1	2286	intergenic	0.044	6	5	14	NCAM1	3.207e-08	-5.52974	-0.0387	0.007	0.7474	-0.32207	-0.0041	0.0127	No
30	13	rs2587363	53915933	53652003	54049489	0.00153982	A	G	AL450423.1	26046	intergenic	7.993		5	15	OLFM4	4.298e-07	-5.05526	-0.0348	0.0069	0.001451	-3.18431	-0.04	0.0126	No
31	13	rs9517497	99594953	99542553	99764721	0.0008892	T	C	DOCK9	0	intronic	0.454	2b	4	15	DOCK9	3.921e-08	5.49437	0.0387	0.007	0.01563	-2.41744	-0.0309	0.0128	No
35	19	rs1582564	31929791	31829903	31958905	0.00259541	T	C	AC008992.1	11582	intergenic	0.967	5	7	15	TSHZ3	5.356e-07	5.0131	0.0351	0.007	0.002361	3.04061	0.0388	0.0128	Yes
36	22	rs20551	41548008	41408754	42216326	0.00482144	A	G	EP300	0	exonic	12.01	5	4	4	EP300	6.156e-07	-4.98626	-0.0375	0.0075	0.005096	2.8009	0.0381	0.0136	No	*

## Sheet: Table S23
Locus Number	CHR	LEAD_SNP	LEAD_BP	MinBP	MaxBP	FDR	A1	A2	Nearest Gene	Distance from Gene	Function	CADD	RDB	Minimum Chromosomal State	Common Chromosomal State	Mapped Gene in OpenTarget	PVAL_in_IBS	Z_in_IBS	BETA_in_IBS	SE_in_IBS	PVAL_in_GAD	Z_in_GAD	BETA_in_GAD	SE_in_GAD	A1_in_IBS	A1_in_GAD	Z_recalculated_in_IBS	Z_recalculated_in_GAD	ConcordEffect	Novel_in_IBS
4	1	rs552025051	230243322	230230169	230261441	0.0181821	T	TA	GALNT2	0	intronic	1.369		4	5	GALNT2	5.729e-05	-4.0237	-0.0333	0.0083	2.622e-05	-4.20403	-0.0238	0.0057	T	T	4.0237	4.20403	Yes	Yes
12	3	rs147538844	135521802	135468347	135602459	0.0453079	T	TC	U8	3179	intergenic	3.069		5	15	PPP2R3A	8.364e-05	-3.93372	-0.0562	0.0143	0.0001108	-3.86564	-0.0358	0.0093	T	T	3.93372	3.86564	Yes	Yes
17	5	rs4388243	159485623	159474940	159559606	0.0410797	A	G	TTC1	0	intronic	0.253	7	4	5	PWWP2A	9.289e-05	-3.90845	-0.0272	0.007	9.384e-05	-3.90599	-0.0217	0.0056	A	A	3.90845	3.90599	Yes	Yes
20	7	rs2140619	114007270	113970468	114145525	0.00924527	A	G	FOXP2	0	intronic	4.363	5	5	15	FOXP2	1.566e-05	4.31919	0.0303	0.007	1.147e-05	4.38743	0.0245	0.0056	A	A	-4.31919	-4.38743	Yes	Yes
25	9	rs2265576	96371801	96202932	96465331	0.00514063	T	C	PHF2	0	intronic	14.23	7	5	9	FAM120AOS	3.734e-07	5.08204	0.036	0.0071	5.71e-06	4.53685	0.0261	0.0058	T	T	5.08204	4.53685	Yes	No
29	11	rs4937872	112827715	112827048	112912811	0.00771748	A	G	RP11-629G13.1	2286	intergenic	0.044	6	5	14	NCAM1	3.207e-08	-5.52974	-0.0387	0.007	9.215e-06	-4.43482	-0.0259	0.0058	A	A	5.52974	4.43482	Yes	No
33	18	rs62083383	50092694	50037650	50148717	0.0386962	A	G	DCC	0	intronic	2.069	7	9	15	DCC	0.0001574	-3.77909	-0.0265	0.007	3.103e-05	-4.16577	-0.0251	0.006	A	A	3.77909	4.16577	Yes	Yes

## Sheet: Table S24
Locus Number	CHR	LEAD_SNP	LEAD_BP	MinBP	MaxBP	FDR	A1	A2	Nearest Gene	Distance from Gene	Function	CADD	RDB	Minimum Chromosomal State	Common Chromosomal State	Mapped Gene in OpenTarget	PVAL_in_IBS	Z_in_IBS	SE_in_IBS	PVAL_in_MDD	Z_in_MDD	SE_in_MDD	A1_in_IBS	A1_in_MDD	Z_recalculated_in_IBS	Z_recalculated_in_MDD	ConcordEffect	Novel_in_IBS
37	1	rs301805	8481016	8431607	8781396	0.0242972	T	G	RERE	0	intronic	6.56		1	1	RERE	0.0001723	3.75651	0.0069	1.84e-08	5.62641	0.0051	T	T	3.75651	5.62641	Yes	Yes
38	1	rs11264103	38249493	38224416	38362803	0.0414345	A	G	RP11-109P14.2	935	upstream	7.533	7	13	14	INPP5B	0.0003938	-3.5442	0.0072	4.788e-05	-4.06574	0.0054	A	A	-3.5442	-4.06574	Yes	Yes
40	1	rs2175177	176184056	175902596	176414781	0.000954361	A	G	RP11-195C7.1	0	ncRNA_intronic	5.843	5	5	15	COP1	1.837e-06	-4.77058	0.0069	1.106e-07	-5.30839	0.0051	A	A	-4.77058	-5.30839	Yes	No
4	1	rs4846898	230252218	230230169	230261441	0.0490731	A	G	GALNT2	0	intronic	4.601	7	4	5	GALNT2	0.0002598	-3.6524	0.0071	0.0003743	-3.55757	0.0051	A	A	3.6524	3.55757	Yes	Yes
42	2	rs12713172	52322053	52311453	52328935	0.0130583	T	C	AC007682.1	0	ncRNA_intronic	0.22	6	9	15		5.992e-05	4.01313	0.0068	4.908e-05	4.05997	0.005	T	T	4.01313	4.05997	Yes	Yes
45	2	rs332898	117848311	117823797	117877419	0.0432555	T	G	RNU7-190P	48979	intergenic	3.786		5	15		0.0001507	-3.78991	0.007	0.0003069	-3.60941	0.0051	T	T	-3.78991	-3.60941	Yes	Yes
46	2	rs66461219	142372293	142216965	142372293	0.0362919	T	C	LRP1B	0	intronic	1.308	7	5	15	LRP1B	0.0003163	3.60157	0.011	0.000233	3.68026	0.0084	T	T	-3.60157	-3.68026	Yes	Yes
8	2	rs197261	161904823	161866504	162095003	0.0146748	A	G	AC009313.2	293	downstream	3.216		5	15	TANK	1.047e-05	4.40723	0.0076	5.841e-05	4.01914	0.0055	A	A	-4.40723	-4.01914	Yes	Yes
47	2	rs12477286	175232860	175190722	175310029	0.046021	T	G	CIR1	0	intronic	7.897	7	4	5	CIR1	0.0004658	-3.49969	0.0074	0.0001491	-3.79256	0.0054	T	T	-3.49969	-3.79256	Yes	Yes
49	2	rs12475098	220759212	220734328	220763284	0.032056	T	C	AC008281.1	9559	intergenic	0.89	7	9	15	SLC4A3	0.0002643	-3.64799	0.0075	0.0001452	-3.79914	0.0052	T	T	3.64799	3.79914	Yes	Yes
52	4	rs11945373	24271684	24245365	24277632	0.00350083	A	G	AC092846.1	151114	intergenic	1.288	7	5	15	DHX15	1.027e-05	4.41141	0.0086	4.517e-06	4.58605	0.0062	A	A	4.41141	4.58605	Yes	Yes
53	4	rs13143951	80203560	80186915	80221446	0.0201964	A	C	LINC01088:NAA11	0	ncRNA_intronic	0.7	7	7	15	NAA11	0.0001304	-3.8257	0.0069	2.817e-05	-4.18778	0.005	A	A	-3.8257	-4.18778	Yes	Yes
54	4	rs17344835	95941015	95903741	96030564	0.0411625	T	C	BMPR1B	0	intronic	4.956	6	5	15	BMPR1B	0.0001774	-3.7492	0.0073	0.0002836	-3.62984	0.0052	T	T	-3.7492	-3.62984	Yes	Yes
15	4	rs10014468	123517646	123096690	123558330	0.00604216	A	G	IL21	16136	intergenic	1.812	7	13	15	IL21	2.212e-05	4.24234	0.0149	2.927e-06	4.67588	0.0112	A	A	-4.24234	-4.67588	Yes	No
56	4	rs72718909	188838702	188743514	188838702	0.0360868	T	C	RP11-713C19.2	52724	intergenic	4.532	7	9	15	ZFP42	0.0001967	3.72322	0.0103	0.0002309	3.68256	0.0078	T	T	-3.72322	-3.68256	Yes	Yes
57	5	rs10044618	87781168	87125294	88102281	0.00028087	T	C	CTC-498M16.4	0	ncRNA_intronic	2.307	7	2	15	TMEM161B	4.124e-07	5.06314	0.0069	3.101e-12	6.97307	0.0051	T	T	5.06314	6.97307	Yes	No
59	6	rs364659	101714471	100953047	101848874	0.02772	T	G	GRIK2	132192	intergenic	0.052		7	15	ASCC3	0.0001446	3.80016	0.0082	0.000154	3.78453	0.006	T	T	3.80016	3.78453	Yes	Yes
61	7	rs17210284	82516893	82386473	82730477	0.00497361	T	C	PCLO	0	intronic	13.91	6	4	15	PCLO	4.782e-06	-4.57413	0.0081	1.197e-05	-4.37813	0.0059	T	T	4.57413	4.37813	Yes	No
62	7	rs10499973	109111118	109099919	109197067	0.0358885	A	G	AC073071.1	50919	intergenic	9.867	7	5	15		0.0003142	3.6033	0.0068	3.438e-05	4.14233	0.005	A	A	3.6033	4.14233	Yes	Yes
24	8	rs4478545	94672542	94547321	94700896	0.00321159	A	G	LINC00535	0	ncRNA_intronic	1.326	6	9	15	PDP1	1.363e-06	-4.83034	0.0076	6.525e-06	-4.50862	0.0056	A	A	-4.83034	-4.50862	Yes	Yes
65	9	rs13296658	14659970	14639666	14688114	0.0234303	A	C	ZDHHC21	0	intronic	6.077	5	4	5	ZDHHC21	4.234e-05	-4.09433	0.0079	0.000119	-3.84818	0.0052	A	A	4.09433	3.84818	Yes	Yes
25	9	rs10992790	96341357	96181075	96484560	0.0115294	T	C	PHF2	0	intronic	1.35	5	2	7	FAM120AOS	3.824e-08	-5.49879	0.0072	4.092e-05	-4.10222	0.0053	T	T	-5.49879	-4.10222	Yes	No
26	9	rs60018597	120540571	120514261	120593209	0.0156021	T	C	RP11-281A20.2	5154	intergenic	1.167	6	5	15	TLR4	8.812e-05	-3.92117	0.0076	5.827e-05	-4.01971	0.0055	T	T	3.92117	4.01971	Yes	Yes
70	12	rs34062335	23930194	23923738	23980663	0.0492051	T	C	SOX5	0	intronic	3.07	6	5	15	SOX5	0.0005035	-3.47889	0.0102	0.0003759	-3.55645	0.0072	T	T	3.47889	3.55645	Yes	Yes
30	13	rs1909650	53791895	53617781	54054920	0.000119337	A	G	PCDH8P1	15347	intergenic	12.49		7	15	OLFM4	1.53e-07	-5.24891	0.007	2.237e-10	-6.34412	0.0051	A	A	5.24891	6.34412	Yes	No
32	14	rs67505447	42143231	41969803	42183025	0.00958306	A	G	LRFN5	0	intronic	2.016	6	5	15	LRFN5	4.294e-05	-4.09106	0.0077	3.808e-08	-5.49953	0.0051	A	A	4.09106	5.49953	Yes	No
74	16	rs9928691	61019405	60842036	61040767	0.0309536	A	G	RP11-90K18.1	56959	intergenic	11.09	7	9	15		0.0002081	-3.70897	0.0077	0.0001821	-3.74264	0.0055	A	A	3.70897	3.74264	Yes	Yes
75	16	rs77041900	69246614	68949139	69381286	0.0389816	T	C	CIRH1A:SNTB2	0	intronic	0.186	7	5	15	HAS3	0.0002795	3.63359	0.0171	0.0002612	3.65102	0.0124	T	T	3.63359	3.65102	Yes	Yes
76	16	rs11643192	72214276	72156842	72230261	0.0413226	A	C	PMFBP1	3498	intergenic	8.502	7	7	15	HP	0.0003921	3.54534	0.007	1.113e-06	4.87053	0.0051	A	A	3.54534	4.87053	Yes	Yes
79	17	rs11650999	55491751	55488648	55498236	0.0277576	A	G	MSI2	0	intronic	7.92	3a	4	5	MSI2	0.0001347	3.8177	0.0118	0.0001543	3.78404	0.0084	A	A	3.8177	3.78404	Yes	Yes
80	18	rs11877758	35138110	35127427	35204858	0.0346174	T	G	CELF4	0	intronic	2.718	7	13	14	CELF4	0.0002969	-3.61799	0.0074	0.0001641	-3.7687	0.0054	T	T	3.61799	3.7687	Yes	Yes
81	18	rs12965339	50411450	50358109	50552965	0.0334299	A	C	DCC	0	intronic	1.177	7	9	15	DCC	0.0002816	3.63166	0.007	3.167e-05	4.16111	0.0051	A	A	3.63166	4.16111	Yes	Yes
34	18	rs4801153	53101703	53099093	53125364	0.0337386	T	C	TCF4	0	intronic	4.147	6	5	15	TCF4	0.0002855	-3.62811	0.0088	3.878e-07	-5.07485	0.0057	T	T	3.62811	5.07485	Yes	No
84	20	rs6130328	41885122	41885122	41885122	0.0362077	A	G	PPIAP21	25221	intergenic	1.868	6	9	15	PTPRT	0.0003187	-3.59961	0.0073	0.0001226	-3.84087	0.0054	A	A	-3.59961	-3.84087	Yes	Yes
36	22	rs20551	41548008	41408754	42216326	0.000391368	A	G	EP300	0	exonic	12.01	5	4	4	EP300	6.156e-07	-4.98626	0.0075	2.03e-08	-5.60942	0.0055	A	A	4.98626	5.60942	Yes	No

## Sheet: Table S25
Locus Number	CHR	LEAD_SNP	LEAD_BP	MinBP	MaxBP	FDR	A1	A2	Nearest Gene	Distance from Gene	Function	CADD	RDB	Minimum Chromosomal State	Common Chromosomal State	Mapped Gene in OpenTarget	PVAL_in_IBS	Z_in_IBS	SE_in_IBS	PVAL_in_BIP	Z_in_BIP	SE_in_BIP	A1_in_IBS	A1_in_BIP	Z_recalculated_in_IBS	Z_recalculated_in_BIP	ConcordEffect	Novel_in_IBS
1	1	rs5174	53712727	53658317	53752134	0.00972886	T	C	LRP8	0	exonic	35		4	5	LRP8	3.363e-06	-4.6473	0.0069	1.169e-05	4.38329	0.0095	T	C	-4.6473	-4.38329	Yes	No
87	1	rs113445115	154122787	153756319	154264232	0.0132362	T	C	NUP210L	0	intronic	2.749	7	5	15	UBAP2L	3.547e-05	4.13516	0.0145	2.323e-05	4.23134	0.0205	T	T	-4.13516	-4.23134	Yes	Yes
39	1	rs10917847	163752376	163583243	163814167	0.00146607	A	G	RP4-640E24.1	13447	intergenic	0.877	7	9	15	PBX1	1.875e-06	4.76645	0.007	1.94e-08	5.61727	0.0094	A	A	4.76645	5.61727	Yes	No
89	2	rs72832204	105510412	105507596	105550832	0.0272315	A	G	RP11-13J10.1	0	ncRNA_intronic	0.845	6	5	15	POU3F3	0.000108	3.87188	0.013	5.541e-05	4.03155	0.0182	A	A	-3.87188	-4.03155	Yes	Yes
11	3	rs9816652	85067018	85002871	85683600	0.0048446	A	G	CADM2	0	intronic	0.153	6	5	15	CADM2	8.61e-06	4.44943	0.0069	3.063e-06	-4.66655	0.0094	A	A	-4.44943	4.66655	No	No
92	3	rs1356292	185824903	185776820	185836372	0.0092619	T	C	ETV5:DGKG	0	intronic	18.84	5	1	2	ETV5	2.105e-05	4.25345	0.0087	2.555e-05	-4.20989	0.0121	T	C	-4.25345	-4.20989	Yes	Yes
53	4	rs9998799	80218412	80186915	80221446	0.0376607	T	C	LINC01088:NAA11	0	ncRNA_intronic	0.571	6	5	15	NAA11	0.0001488	3.79306	0.0069	0.0001805	3.74485	0.0094	T	T	-3.79306	-3.74485	Yes	Yes
93	4	rs13148166	106215673	106050965	106271522	0.0423467	T	G	RN7SL89P	572	downstream	0.902	7	7	15	PPA2	0.0002211	3.6936	0.0069	0.000166	3.76583	0.0095	T	T	-3.6936	-3.76583	Yes	Yes
15	4	rs10014468	123517646	123122856	123558330	0.00958035	A	G	IL21	16136	intergenic	1.812	7	13	15	IL21	2.212e-05	4.24234	0.0149	9.482e-06	4.42866	0.0203	A	G	-4.24234	4.42866	No	No
95	7	rs174909	29844320	29813705	29908798	0.0319405	T	G	WIPF3	1781	intergenic	1.986	5	5	13	WIPF3	0.0001395	-3.80905	0.0112	0.0001322	-3.82232	0.0154	T	T	-3.80905	-3.82232	Yes	Yes
61	7	rs17210284	82516893	82386473	82730477	0.00310043	T	C	PCLO	0	intronic	13.91	6	4	15	PCLO	4.782e-06	-4.57413	0.0081	2.719e-06	-4.69098	0.011	T	T	4.57413	4.69098	Yes	No
21	7	rs4726813	146656822	146585987	146692467	0.0195121	A	G	CNTNAP2	0	intronic	1.208	6	5	15	CNTNAP2	4.531e-05	4.07859	0.0076	4.48e-05	4.08122	0.0106	A	A	-4.07859	-4.08122	Yes	Yes
22	8	rs898797	9229689	8543324	9251880	0.0395245	T	C	RP11-115J16.1:RP11-115J16.2	0	ncRNA_intronic	1.586		5	15	MFHAS1	0.000167	-3.76432	0.007	0.0002761	-3.63675	0.0095	T	C	3.76432	-3.63675	No	Yes
96	8	rs4909803	139509485	139505421	139562686	0.0328072	T	G	FAM135B	419	upstream	8.074	4	1	13	FAM135B	0.0001456	3.79846	0.0098	0.0001001	3.89035	0.013	T	T	-3.79846	-3.89035	Yes	Yes
67	9	rs28481902	108904944	108901517	109132181	0.0492715	T	C	RP11-6F6.1	77837	intergenic	8.936	6	5	15	TMEM38B	7.556e-05	-3.95806	0.0161	0.0007304	-3.37791	0.022	T	T	3.95806	3.37791	Yes	No
97	10	rs1244445	7852884	7830319	7852884	0.0300309	T	C	ATP5C1	3105	intergenic	1.711	5	5	5	ITIH2	4.336e-05	4.08881	0.0115	7.455e-05	-3.96128	0.0157	T	C	4.08881	3.96128	Yes	Yes
98	10	rs10458677	61345350	61320597	61357429	0.0419204	A	G	RP11-135D11.2	3557	intergenic	7.162	5	5	15	SLC16A9	0.0001798	3.74583	0.0085	0.0002239	3.6904	0.0119	A	A	-3.74583	-3.6904	Yes	Yes
101	11	rs737237	99091289	99073650	99141095	0.0389126	T	C	CNTN5	0	intronic	0.571		14	15	CNTN5	0.0001923	3.72892	0.0074	6.783e-06	-4.50039	0.0102	T	C	-3.72892	-4.50039	Yes	Yes
102	11	rs17711616	109651529	109640323	109827041	0.0438943	A	G	RP11-262A12.1	0	ncRNA_intronic	1.234	5	5	15	ZC3H12C	0.0002342	-3.67895	0.0096	0.0002065	3.71093	0.0132	A	A	3.67895	-3.71093	No	Yes
29	11	rs1836799	112931624	112826311	113062983	0.013923	T	C	NCAM1	0	intronic	0.85	6	5	15	NCAM1	3.839e-05	4.11696	0.0085	1.356e-06	-4.83137	0.0113	T	C	4.11696	4.83137	Yes	No
103	12	rs6581887	69619392	69615090	69784986	0.0341155	A	G	RP11-324P9.1	1369	intergenic	1.144	7	9	15	LYZ	0.0001439	3.80137	0.007	0.0002258	3.68825	0.0096	A	A	3.80137	3.68825	Yes	Yes
30	13	rs1373277	53914953	53617781	54054920	0.00611266	A	G	AL450423.1	27026	intergenic	9.569		5	15	OLFM4	1.179e-05	-4.38144	0.0068	2.446e-06	4.71258	0.0095	A	G	-4.38144	-4.71258	Yes	No
73	15	rs12914677	74201929	74168323	74201929	0.0352788	T	G	LOXL1-AS1	0	ncRNA_intronic	0.696	5	4	15	LOXL1	0.0001645	-3.76809	0.0068	4.163e-06	-4.60307	0.0095	T	T	-3.76809	-4.60307	Yes	Yes
105	15	rs11857990	83623423	83623423	83964925	0.0373716	A	G	HOMER2:RP11-382A20.5	0	ncRNA_intronic	2.248	5	5	15	C15orf40	0.00018	-3.74555	0.0073	9.298e-05	3.90822	0.01	A	A	3.74555	-3.90822	No	Yes
108	19	rs917415	2514373	2514373	2515874	0.035056	A	C	GNG7	0	UTR3	1.06	5	4	15	GNG7	0.0001627	3.77084	0.0074	5.045e-05	-4.05353	0.01	A	A	3.77084	-4.05353	No	Yes
109	19	rs892086	10837677	10744807	10898413	0.0412801	A	G	DNM2	0	intronic	2.871	1f	4	5	SLC44A2	0.0002125	-3.70367	0.0069	0.0002087	-3.70825	0.0095	A	G	3.70367	-3.70825	No	Yes
110	20	rs2024568	44732089	44680412	44749251	0.0384102	T	C	RPL13P2	3273	intergenic	0.149	6	5	14	CD40	0.0001882	3.73435	0.0079	9.278e-07	4.90636	0.0108	T	T	3.73435	4.90636	Yes	Yes

[truncated: 13 more sheets: Table S26, Table S27, Table S28, Table S29, Table S30, Table S31, Table S32, Table S33, Table S34, Table S35, Table S36, Table S37, Table S38]
