# Supplementary material for: Shared genetic architecture between irritable bowel syndrome and psychiatric disorders reveals molecular pathways of the gut-brain axis
Source: Genome Med. 2023 Aug 1;15:60. doi: 10.1186/s13073-023-01212-4 (PMC10391890; doi:10.1186/s13073-023-01212-4)
Supplement: Supplementary file 6 — Additional file 6: Table S39 - S42. Gene Ontology: Enrichment of biological processes and cellular components for genes annotated to genomic risk loci identified for irritable bowel syndrome, and shared genomic loci between irritable bowel syndrome and psychiatric disorders. [file 13073_2023_1212_MOESM6_ESM.xlsx]

## Sheet: Index
Gene Ontology
Table S39. Enrichment of biological processes for genes annotated to loci shared between irritable bowel syndrome, and major depression, generalized anxiety disorder, bipolar disorder and schizophrenia
Table S40. Enrichment of cellular components for genes annotated to loci shared between irritable bowel syndrome, and major depression, generalized anxiety disorder, bipolar disorder and schizophrenia
Table S39. Enrichment of biological processes for genes annotated to genomic loci identified for irritable bowel syndrome by conditioning on psychiatric disorders and gastrointestinal diseases
Table S40. Enrichment of cellular components for genes annotated to genomic loci identified for irritable bowel syndrome by conditioning on psychiatric disorders and gastrointestinal diseases

## Sheet: Table S39
Gene Ontology - Biological Processes	Total Number of Genes	Number of Overlapping Genes	P value	Adjusted P value	Genes
GO_DEFENSE_RESPONSE	1684	13	6.18424e-06	0.024988	LRP8:NCAM1:LYZ:LRFN5:HP:GNG7:TANK:CD40:EP300:BMPR1B:IL21:MFHAS1:TLR4
GO_POSITIVE_REGULATION_OF_CHONDROCYTE_DIFFERENTIATION	21	3	6.79945e-06	0.024988	SOX5:BMPR1B:FGF18
GO_NEUROGENESIS	1594	12	1.91116e-05	0.0459536	RERE:LRP8:PBX1:NCAM1:SOX5:DCC:TCF4:EP300:ETV5:BMPR1B:CNTNAP2:TLR4
GO_POSITIVE_REGULATION_OF_CARTILAGE_DEVELOPMENT	32	3	2.50088e-05	0.0459536	SOX5:BMPR1B:FGF18

## Sheet: Table S40
Gene Ontology - Cellular Components	Total Number of Genes	Number of Overlapping Genes	P value	Adjusted P value	Genes
GO_INTRINSIC_COMPONENT_OF_PLASMA_MEMBRANE	1697	12	3.53372e-05	0.0353725	SLC16A9:CNTN5:LRFN5:HAS3:DCC:SLC4A3:PTPRT:CD40:BMPR1B:ADCY2:CNTNAP2:TLR4
GO_TERTIARY_GRANULE_LUMEN	55	3	0.00012851	0.037633	LYZ:OLFM4:HP
GO_NEURON_PART	1709	11	0.000179383	0.037633	LRP8:CNTN5:LRFN5:DCC:CD40:CADM2:BMPR1B:KIAA1109:ADCY2:PCLO:CNTNAP2
GO_SPECIFIC_GRANULE_LUMEN	62	3	0.000183636	0.037633	LYZ:OLFM4:HP
GO_SPECIFIC_GRANULE	160	4	0.000187977	0.037633	LYZ:OLFM4:HP:SLC44A2

## Sheet: Table S41
Gene Ontology - Biological Processes	Total Number of Genes	Number of Overlapping Genes	P value	Adjusted P value	Genes
GO_NEUROGENESIS	1594	24	1.13072e-09	8.31079e-06	RERE:MYCL:PBX1:UNC5B:NCAM1:SOX5:EIF2B1:PRKCH:HOXB3:DCC:TCF4:RTN4:MEIS1:EP300:TSPO:SOX14:NLGN1:ETV5:BMPR1B:HAND2:MEF2C:CNTNAP2:TLR4:NCS1
GO_POSITIVE_REGULATION_OF_RNA_BIOSYNTHETIC_PROCESS	1592	23	5.76757e-09	2.11958e-05	RERE:CREB3L4:PBX1:NFKB2:SOX5:PPM1A:HAS3:HOXB2:HOXB3:TCF4:MEIS1:POU3F3:LPIN3:CD40:EP300:ETV5:BMPR1B:HAND2:MEF2C:WWC1:NPM1:PHF2:TLR4
GO_POSITIVE_REGULATION_OF_GENE_EXPRESSION	1955	25	1.29178e-08	2.79881e-05	CREB3L4:PBX1:STOX1:NFKB2:PDE2A:SOX5:PPM1A:HAS3:HOXB2:HOXB3:CELF4:TCF4:MEIS1:POU3F3:LPIN3:CD40:EP300:ETV5:BMPR1B:HAND2:MEF2C:WWC1:NPM1:PHF2:TLR4
GO_EPITHELIUM_DEVELOPMENT	1273	20	1.64634e-08	2.79881e-05	MYCL:PBX1:STOX1:PDE2A:APAF1:PRKCH:HOXB2:RTN4:POU3F3:EP300:FOXP1:PPP2R3A:ETV5:KIAA1109:HAND2:MEF2C:SIM1:FOXP2:ZDHHC21:TMEM38B
GO_REGULATION_OF_CELL_DIFFERENTIATION	1844	24	1.90395e-08	2.79881e-05	MYCL:PBX1:SOX5:OLFM4:PRKCH:HOXB3:DCC:TCF4:ATRAID:RTN4:MEIS1:EP300:TSPO:FOXP1:SOX14:NLGN1:ETV5:BMPR1B:KIAA1109:HAND2:MEF2C:FGF18:TLR4:NCS1
GO_POSITIVE_REGULATION_OF_TRANSCRIPTION_BY_RNA_POLYMERASE_II	1178	19	2.59164e-08	3.17476e-05	CREB3L4:PBX1:NFKB2:SOX5:HOXB2:HOXB3:TCF4:MEIS1:POU3F3:LPIN3:CD40:EP300:ETV5:BMPR1B:HAND2:MEF2C:WWC1:NPM1:TLR4
GO_SKELETAL_SYSTEM_DEVELOPMENT	517	13	3.32775e-08	3.49413e-05	PBX1:PAPPA2:SOX5:HOXB2:HOXB3:MEIS1:EP300:FOXP1:BMPR1B:HAND2:MEF2C:FGF18:TMEM38B
GO_POSITIVE_REGULATION_OF_BIOSYNTHETIC_PROCESS	1966	24	6.35692e-08	5.84042e-05	RERE:CREB3L4:PBX1:NFKB2:SOX5:PPM1A:HAS3:HOXB2:HOXB3:TCF4:MEIS1:POU3F3:LPIN3:CD40:EP300:ETV5:BMPR1B:IL21:HAND2:MEF2C:WWC1:NPM1:PHF2:TLR4
GO_REGULATION_OF_NERVOUS_SYSTEM_DEVELOPMENT	910	16	1.14265e-07	9.33168e-05	MYCL:PBX1:LRFN5:PRKCH:HOXB3:DCC:TCF4:RTN4:MEIS1:EP300:TSPO:SOX14:NLGN1:ETV5:MEF2C:NCS1
GO_REGULATION_OF_CELL_DEVELOPMENT	930	16	1.53171e-07	0.00011258	MYCL:PBX1:OLFM4:PRKCH:HOXB3:DCC:TCF4:RTN4:MEIS1:EP300:TSPO:SOX14:NLGN1:ETV5:MEF2C:NCS1
GO_TUBE_DEVELOPMENT	1082	17	2.18578e-07	0.00014605	PBX1:STOX1:UNC5B:APAF1:HOXB3:MEIS1:POU3F3:CD40:EP300:FOXP1:ETV5:HAND2:MEF2C:FGF18:SIM1:FOXP2:TMEM38B
GO_REGULATION_OF_CELL_POPULATION_PROLIFERATION	1684	21	3.39779e-07	0.000208115	PBX1:SMYD2:STOX1:PRKCH:ATRAID:RTN4:FANCL:MEIS1:POU3F3:CD40:TSPO:FOXP1:ETV5:BMPR1B:IL21:HAND2:MEF2C:NPM1:FGF18:FOXP2:TLR4
GO_POSITIVE_REGULATION_OF_MULTICELLULAR_ORGANISMAL_PROCESS	1771	21	7.68746e-07	0.000431136	STOX1:NFKB2:SOX5:PRKCH:SEC14L1:TCF4:ATRAID:RTN4:CD40:EP300:TSPO:FOXP1:NLGN1:ETV5:BMPR1B:IL21:HAND2:MEF2C:FGF18:FOXP2:TLR4
GO_BONE_DEVELOPMENT	212	8	8.21211e-07	0.000431136	PAPPA2:MEIS1:EP300:FOXP1:BMPR1B:MEF2C:FGF18:TMEM38B
GO_NEURON_DIFFERENTIATION	1343	18	9.38166e-07	0.000459701	RERE:MYCL:PBX1:UNC5B:NCAM1:DCC:TCF4:RTN4:MEIS1:EP300:TSPO:NLGN1:ETV5:BMPR1B:HAND2:MEF2C:CNTNAP2:NCS1
GO_POSITIVE_REGULATION_OF_CELL_POPULATION_PROLIFERATION	965	15	1.36763e-06	0.000628254	PBX1:STOX1:PRKCH:RTN4:POU3F3:CD40:TSPO:FOXP1:ETV5:IL21:MEF2C:NPM1:FGF18:FOXP2:TLR4
GO_RESPONSE_TO_ENDOGENOUS_STIMULUS	1634	19	3.66827e-06	0.00158599	PDE2A:SOX5:APAF1:EIF2B1:PPM1A:CNGA3:LPIN3:GGT1:EP300:TSPO:FOXP1:BMPR1B:ADCY2:MEF2C:FGF18:BAIAP2L1:FOXP2:TMEM38B:TLR4
GO_REGULATION_OF_INTRACELLULAR_SIGNAL_TRANSDUCTION	1824	20	4.75821e-06	0.00194294	INPP5B:SMYD2:STOX1:UNC5B:PDE2A:PPM1A:SEC14L1:SLC44A2:RTN4:VRK2:ARHGAP15:TANK:CD40:ITSN1:EP300:NLGN1:HAND2:WWC1:FGF18:TLR4
GO_SEXUAL_REPRODUCTION	813	13	5.35657e-06	0.00207215	INPP5B:CREB3L4:UBAP2L:SHISA6:CELF4:FANCL:GGT1:MEI1:ETV5:BMPR1B:GLRB:WIPF3:SPATA31D1
GO_DEPHOSPHORYLATION	471	10	6.15291e-06	0.00221081	INPP5B:GPATCH2:PPM1A:LPIN3:PTPRT:PPP2R3A:PPA2:MEF2C:LMTK2:PDP1
GO_NEGATIVE_REGULATION_OF_RNA_BIOSYNTHETIC_PROCESS	1238	16	6.31661e-06	0.00221081	RERE:SMYD2:PDE2A:SOX5:PPM1A:HOXB3:TSHZ3:POU3F3:CIR1:EP300:FOXP1:SOX14:MEF2C:WWC1:FOXP2:PHF2
GO_POSITIVE_REGULATION_OF_DEVELOPMENTAL_PROCESS	1393	17	6.7252e-06	0.00224683	STOX1:SOX5:OLFM4:PRKCH:TCF4:ATRAID:RTN4:CD40:EP300:TSPO:NLGN1:ETV5:BMPR1B:HAND2:MEF2C:FGF18:FOXP2
GO_RESPONSE_TO_NITROGEN_COMPOUND	968	14	7.16919e-06	0.00224985	PDE2A:EIF2B1:CNGA3:LPIN3:CD40:TSPO:DHX15:GLRB:ADCY2:MEF2C:NPM1:BAIAP2L1:TMEM38B:TLR4
GO_BEHAVIOR	592	11	7.34645e-06	0.00224985	GNG7:MEIS1:EP300:TSPO:NLGN1:ETV5:GLRB:HAND2:MEF2C:FOXP2:CNTNAP2
GO_NEUROTRANSMITTER_GATED_ION_CHANNEL_CLUSTERING	12	3	8.77827e-06	0.00258081	SHISA6:NLGN1:GLRB
GO_POSTSYNAPTIC_MEMBRANE_ORGANIZATION	39	4	1.03515e-05	0.00292628	SHISA6:NLGN1:ETV5:GLRB
GO_POSITIVE_REGULATION_OF_B_CELL_PROLIFERATION	40	4	1.14708e-05	0.0030933	CD40:IL21:MEF2C:TLR4
GO_NEGATIVE_REGULATION_OF_BIOSYNTHETIC_PROCESS	1612	18	1.1784e-05	0.0030933	RERE:SMYD2:PDE2A:SOX5:PPM1A:HOXB3:CELF4:TSHZ3:POU3F3:CIR1:EP300:TSPO:FOXP1:SOX14:MEF2C:WWC1:FOXP2:PHF2
GO_ANIMAL_ORGAN_MORPHOGENESIS	1030	14	1.43613e-05	0.0035742	PBX1:PAPPA2:STOX1:HOXB2:HOXB3:RTN4:MEIS1:EP300:ETV5:BMPR1B:HAND2:MEF2C:FGF18:FOXP2
GO_REGULATION_OF_RESPONSE_TO_STRESS	1481	17	1.48596e-05	0.0035742	SMYD2:STOX1:PDE2A:CHORDC1:LRFN5:SEC14L1:RTN4:TANK:GGT1:EP300:FOXP1:IL21:HAND2:WDR70:MEF2C:NPM1:TLR4
GO_POSITIVE_REGULATION_OF_SIGNALING	1813	19	1.5962e-05	0.0035742	STOX1:UNC5B:APAF1:PPM1A:PRKCH:SLC44A2:TSHZ3:RTN4:CD40:ITSN1:EP300:FOXP1:NLGN1:BMPR1B:IL21:HAND2:WWC1:FGF18:TLR4
GO_ORGANONITROGEN_COMPOUND_BIOSYNTHETIC_PROCESS	1814	19	1.60846e-05	0.0035742	GALNT2:BBOX1:B3GAT1:EIF2B1:PPM1A:HAS3:CELF4:SLC44A2:LPIN3:GGT1:TSPO:BMPR1B:PPA2:HAND2:ADCY2:NPM1:PDP1:ZDHHC21:TLR4
GO_IMMUNE_RESPONSE_REGULATING_SIGNALING_PATHWAY	645	11	1.62994e-05	0.0035742	EIF2B1:PRKCH:SEC14L1:RTN4:TANK:CD40:EP300:FOXP1:MEF2C:WIPF3:TLR4
GO_REGULATION_OF_NEURON_DIFFERENTIATION	646	11	1.65337e-05	0.0035742	MYCL:PBX1:DCC:TCF4:RTN4:MEIS1:EP300:NLGN1:ETV5:MEF2C:NCS1
GO_REGULATION_OF_PHOSPHORUS_METABOLIC_PROCESS	1677	18	1.99719e-05	0.00419411	GPATCH2:STOX1:CHORDC1:VRK2:PTPRT:CD40:ITSN1:TSPO:PPP2R3A:IL21:HAND2:ADCY2:MEF2C:WWC1:NPM1:FGF18:LMTK2:TLR4
GO_GAMETE_GENERATION	667	11	2.21756e-05	0.00452741	INPP5B:CREB3L4:SHISA6:CELF4:FANCL:GGT1:MEI1:ETV5:BMPR1B:WIPF3:SPATA31D1
GO_RESPONSE_TO_BACTERIUM	669	11	2.2791e-05	0.00452741	NFKB2:LYZ:LOXL1:HP:CD40:GGT1:TSPO:FOXP1:MEF2C:BAIAP2L1:TLR4
GO_RESPONSE_TO_MOLECULE_OF_BACTERIAL_ORIGIN	337	8	2.45617e-05	0.00475076	NFKB2:LOXL1:CD40:GGT1:TSPO:FOXP1:MEF2C:TLR4
GO_RESPONSE_TO_TRANSFORMING_GROWTH_FACTOR_BETA	252	7	2.9819e-05	0.00561974	PDE2A:SOX5:APAF1:PPM1A:EP300:BMPR1B:MEF2C
GO_POSITIVE_REGULATION_OF_TRANSCRIPTION_OF_NOTCH_RECEPTOR_TARGET	18	3	3.20672e-05	0.00581558	PBX1:EP300:WWC1
GO_POSITIVE_REGULATION_OF_MOLECULAR_FUNCTION	1740	18	3.24407e-05	0.00581558	STOX1:NFKB2:APAF1:DOCK9:PRKCH:RABEP1:ARHGAP15:TANK:CD40:ITSN1:EP300:HAND2:ADCY2:MEF2C:NPM1:FGF18:PDP1:TLR4
GO_RECEPTOR_CLUSTERING	54	4	3.82326e-05	0.0066907	SHISA6:NLGN1:ETV5:GLRB
GO_MULTI_ORGANISM_REPRODUCTIVE_PROCESS	984	13	3.96303e-05	0.00674423	INPP5B:CREB3L4:UBAP2L:SHISA6:CELF4:FANCL:GGT1:MEI1:ETV5:BMPR1B:GLRB:WIPF3:SPATA31D1
GO_RESPONSE_TO_OXYGEN_CONTAINING_COMPOUND	1603	17	4.03736e-05	0.00674423	NFKB2:PDE2A:EIF2B1:LOXL1:HP:CNGA3:LPIN3:CD40:GGT1:TSPO:FOXP1:GLRB:ADCY2:MEF2C:BAIAP2L1:FOXP2:TLR4
GO_POSITIVE_REGULATION_OF_GLIAL_CELL_PROLIFERATION	20	3	4.4573e-05	0.00728025	PRKCH:TSPO:ETV5
GO_POSITIVE_REGULATION_OF_INTRACELLULAR_SIGNAL_TRANSDUCTION	1005	13	4.91413e-05	0.00785193	STOX1:UNC5B:PPM1A:SLC44A2:RTN4:CD40:ITSN1:EP300:NLGN1:HAND2:WWC1:FGF18:TLR4
GO_RESPONSE_TO_BIOTIC_STIMULUS	1010	13	5.16794e-05	0.0079426	NFKB2:LYZ:APAF1:LOXL1:HP:SEC14L1:CD40:GGT1:TSPO:FOXP1:MEF2C:BAIAP2L1:TLR4
GO_POSITIVE_REGULATION_OF_CHONDROCYTE_DIFFERENTIATION	21	3	5.18701e-05	0.0079426	SOX5:BMPR1B:FGF18
GO_POSITIVE_REGULATION_OF_IMMUNE_RESPONSE	871	12	5.35157e-05	0.00802736	EIF2B1:PRKCH:SEC14L1:RTN4:TANK:CD40:EP300:FOXP1:IL21:MEF2C:WIPF3:TLR4
GO_REGULATION_OF_B_CELL_PROLIFERATION	60	4	5.80123e-05	0.00852781	CD40:IL21:MEF2C:TLR4
GO_REGULATION_OF_PROTEIN_MODIFICATION_PROCESS	1826	18	6.05328e-05	0.00872384	STOX1:CHORDC1:VRK2:TANK:PTPRT:CD40:EP300:TSPO:PPP2R3A:IL21:HAND2:ADCY2:WDR70:WWC1:NPM1:FGF18:LMTK2:TLR4
GO_EMBRYO_DEVELOPMENT_ENDING_IN_BIRTH_OR_EGG_HATCHING	621	10	6.47185e-05	0.00914772	INPP5B:PBX1:APAF1:HOXB2:HOXB3:CELF4:RTN4:EP300:HAND2:MEF2C
GO_REGULATION_OF_DEFENSE_RESPONSE	754	11	6.69866e-05	0.00928966	PDE2A:LRFN5:SEC14L1:RTN4:TANK:GGT1:EP300:FOXP1:IL21:MEF2C:TLR4
GO_TUBE_MORPHOGENESIS	894	12	6.85677e-05	0.00933283	PBX1:STOX1:UNC5B:APAF1:HOXB3:MEIS1:CD40:FOXP1:ETV5:HAND2:MEF2C:FGF18
GO_DEFENSE_RESPONSE	1684	17	7.41071e-05	0.0099034	PDE2A:NCAM1:LYZ:LRFN5:HP:SEC14L1:GNG7:RTN4:TANK:CD40:GGT1:EP300:FOXP1:BMPR1B:IL21:MEF2C:TLR4
GO_RESPONSE_TO_ORGANIC_CYCLIC_COMPOUND	912	12	8.27774e-05	0.010694	PDE2A:CNGA3:CD40:GGT1:EP300:TSPO:FOXP1:ADCY2:MEF2C:NPM1:FOXP2:TMEM38B
GO_RESPONSE_TO_ABIOTIC_STIMULUS	1211	14	8.29331e-05	0.010694	PAPPA2:STOX1:PDE2A:CHORDC1:APAF1:EIF2B1:TANK:CD40:EP300:TSPO:NPM1:FOXP2:CNTNAP2:TLR4
GO_RESPONSE_TO_LIPID	915	12	8.53772e-05	0.0107267	NFKB2:LOXL1:CNGA3:CD40:GGT1:EP300:TSPO:FOXP1:ADCY2:MEF2C:FOXP2:TLR4
GO_SYNAPSE_ORGANIZATION	404	8	8.76463e-05	0.0107267	CNTN5:LRFN5:SHISA6:NLGN1:ETV5:GLRB:MEF2C:PCLO
GO_REGULATION_OF_AMPA_RECEPTOR_ACTIVITY	25	3	8.87948e-05	0.0107267	SHISA6:NLGN1:MEF2C
GO_CARTILAGE_DEVELOPMENT	207	6	8.90244e-05	0.0107267	SOX5:HOXB3:BMPR1B:HAND2:MEF2C:FGF18
GO_LOCOMOTION	1915	18	0.000110608	0.0131124	RERE:INPP5B:UNC5B:NCAM1:DCC:RTN4:POU3F3:PTPRT:CD40:EP300:TSPO:FOXP1:SOX14:BMPR1B:HAND2:MEF2C:WWC1:FGF18
GO_NEURON_DEVELOPMENT	1094	13	0.000115033	0.0134205	RERE:UNC5B:NCAM1:DCC:RTN4:EP300:TSPO:NLGN1:BMPR1B:HAND2:MEF2C:CNTNAP2:NCS1
GO_EPITHELIAL_TUBE_MORPHOGENESIS	314	7	0.000118507	0.0136098	PBX1:STOX1:APAF1:FOXP1:ETV5:HAND2:MEF2C
GO_CELLULAR_RESPONSE_TO_ABIOTIC_STIMULUS	321	7	0.000135757	0.0152372	PDE2A:TANK:CD40:EP300:TSPO:NPM1:TLR4
GO_REPRODUCTION	1433	15	0.000137182	0.0152372	INPP5B:CREB3L4:UBAP2L:PBX1:SHISA6:CELF4:FANCL:GGT1:MEI1:ETV5:BMPR1B:GLRB:ZFP42:WIPF3:SPATA31D1
GO_N_TERMINAL_PROTEIN_AMINO_ACID_MODIFICATION	29	3	0.000139645	0.0152372	PPM1A:EP300:NAA11
GO_APOPTOTIC_PROCESS	1956	18	0.000144051	0.0152372	UNC5B:APAF1:PRKCH:RABEP1:DCC:RTN4:POU3F3:CD40:ITSN1:EP300:TSPO:FHIT:FOXP1:BMPR1B:HAND2:MEF2C:NPM1:TLR4
GO_MULTICELLULAR_ORGANISM_REPRODUCTION	823	11	0.000144526	0.0152372	INPP5B:CREB3L4:SHISA6:CELF4:FANCL:GGT1:MEI1:ETV5:BMPR1B:WIPF3:SPATA31D1
GO_GLAND_DEVELOPMENT	435	8	0.000145587	0.0152372	PBX1:HOXB3:RTN4:TSPO:ETV5:HAND2:ZDHHC21:PHF2
GO_POSITIVE_REGULATION_OF_CELL_DIFFERENTIATION	970	12	0.000147189	0.0152372	SOX5:OLFM4:PRKCH:TCF4:ATRAID:EP300:TSPO:NLGN1:ETV5:BMPR1B:MEF2C:FGF18
GO_ACTIVATION_OF_IMMUNE_RESPONSE	692	10	0.000156706	0.015925	EIF2B1:PRKCH:SEC14L1:RTN4:TANK:EP300:FOXP1:MEF2C:WIPF3:TLR4
GO_REGULATION_OF_ANATOMICAL_STRUCTURE_MORPHOGENESIS	1130	13	0.000158167	0.015925	STOX1:OLFM4:DCC:RTN4:ARHGAP15:CD40:FOXP1:NLGN1:ETV5:HAND2:MEF2C:FGF18:FOXP2
GO_POSITIVE_REGULATION_OF_CELL_CYCLE_G2_M_PHASE_TRANSITION	31	3	0.000170918	0.0167741	PBX1:STOX1:NPM1
GO_EMBRYO_DEVELOPMENT	986	12	0.000171164	0.0167741	INPP5B:PBX1:STOX1:APAF1:HOXB2:HOXB3:CELF4:RTN4:EP300:PPP2R3A:HAND2:MEF2C
GO_CATION_TRANSPORT	1145	13	0.000179889	0.0173972	PDE2A:SHISA6:SEC14L1:SLC44A2:KCNS3:CNGA3:TSPO:NLGN1:MEF2C:LMTK2:DPP6:TMEM38B:NCS1
GO_POSITIVE_REGULATION_OF_NF_KAPPAB_TRANSCRIPTION_FACTOR_ACTIVITY	150	5	0.000183898	0.0175539	NFKB2:PRKCH:CD40:NPM1:TLR4
GO_POSITIVE_REGULATION_OF_CARTILAGE_DEVELOPMENT	32	3	0.000188122	0.0177069	SOX5:BMPR1B:FGF18
GO_SKELETAL_SYSTEM_MORPHOGENESIS	238	6	0.000190319	0.0177069	PAPPA2:HOXB2:HOXB3:BMPR1B:MEF2C:FGF18
GO_SYNAPTIC_SIGNALING	712	10	0.000197	0.0180994	SHISA6:CELF4:DCC:TSHZ3:NLGN1:ETV5:GLRB:MEF2C:PCLO:NCS1
GO_INFLAMMATORY_RESPONSE	714	10	0.00020147	0.0182815	PDE2A:LYZ:LRFN5:HP:CD40:GGT1:FOXP1:BMPR1B:IL21:TLR4
GO_ION_TRANSPORT	1663	16	0.000212059	0.0190077	SLC16A9:PDE2A:SHISA6:SEC14L1:SLC44A2:KCNS3:CNGA3:SLC4A3:TSPO:NLGN1:GLRB:MEF2C:LMTK2:DPP6:TMEM38B:NCS1
GO_BONE_CELL_DEVELOPMENT	34	3	0.000225813	0.0199159	MEIS1:EP300:FOXP1
GO_CELL_MORPHOGENESIS_INVOLVED_IN_DIFFERENTIATION	725	10	0.00022761	0.0199159	RERE:UNC5B:NCAM1:OLFM4:DCC:RTN4:EP300:NLGN1:BMPR1B:MEF2C
GO_REGULATION_OF_GLIAL_CELL_PROLIFERATION	35	3	0.000246359	0.0207303	PRKCH:TSPO:ETV5
GO_RHOMBOMERE_DEVELOPMENT	7	2	0.0002482	0.0207303	HOXB2:HOXB3
GO_CHOLINE_TRANSPORT	7	2	0.0002482	0.0207303	SEC14L1:SLC44A2
GO_ANTERIOR_POSTERIOR_AXON_GUIDANCE	7	2	0.0002482	0.0207303	UNC5B:DCC
GO_REGULATION_OF_CELL_DEATH	1697	16	0.000265937	0.0219622	UNC5B:APAF1:PRKCH:HP:DCC:RTN4:POU3F3:CD40:ITSN1:TSPO:FOXP1:BMPR1B:HAND2:MEF2C:NPM1:TLR4
GO_POSITIVE_REGULATION_OF_BONE_MINERALIZATION	37	3	0.000290992	0.0237643	ATRAID:BMPR1B:MEF2C
GO_CELLULAR_RESPONSE_TO_ENDOGENOUS_STIMULUS	1373	14	0.000302845	0.0244281	PDE2A:SOX5:APAF1:PPM1A:LPIN3:EP300:FOXP1:BMPR1B:ADCY2:MEF2C:FGF18:BAIAP2L1:TMEM38B:TLR4
GO_POSITIVE_REGULATION_OF_DNA_BINDING_TRANSCRIPTION_FACTOR_ACTIVITY	260	6	0.000305767	0.0244281	NFKB2:PRKCH:CD40:EP300:NPM1:TLR4
GO_B_CELL_PROLIFERATION	93	4	0.000318029	0.0247636	CD40:IL21:MEF2C:TLR4
GO_PRESYNAPTIC_ACTIVE_ZONE_ORGANIZATION	8	2	0.000330181	0.0247636	NLGN1:PCLO
GO_POSITIVE_REGULATION_OF_B_CELL_RECEPTOR_SIGNALING_PATHWAY	8	2	0.000330181	0.0247636	PRKCH:FOXP1
GO_RIGHTING_REFLEX	8	2	0.000330181	0.0247636	GLRB:FOXP2
GO_AMPA_GLUTAMATE_RECEPTOR_CLUSTERING	8	2	0.000330181	0.0247636	SHISA6:NLGN1
GO_OBSERVATIONAL_LEARNING	8	2	0.000330181	0.0247636	FOXP2:CNTNAP2
GO_REGULATION_OF_CELLULAR_COMPONENT_BIOGENESIS	909	11	0.000338124	0.0251032	LRFN5:PPM1A:PRKCH:HAS3:EP300:NLGN1:MEF2C:NPM1:WIPF3:BAIAP2L1:TLR4
GO_NEUROTRANSMITTER_TRANSPORT	267	6	0.000352173	0.0258847	SEC14L1:SLC44A2:NLGN1:MEF2C:PCLO:NCS1
GO_REGULATION_OF_IMMUNE_RESPONSE	1072	12	0.000365566	0.026402	EIF2B1:PRKCH:SEC14L1:RTN4:TANK:CD40:EP300:FOXP1:IL21:MEF2C:WIPF3:TLR4
GO_CONNECTIVE_TISSUE_DEVELOPMENT	269	6	0.000366395	0.026402	SOX5:HOXB3:BMPR1B:HAND2:MEF2C:FGF18
GO_SYNAPSE_ASSEMBLY	175	5	0.00037466	0.0265885	CNTN5:LRFN5:NLGN1:MEF2C:PCLO
GO_POSITIVE_REGULATION_OF_DEFENSE_RESPONSE	501	8	0.000376218	0.0265885	PDE2A:SEC14L1:RTN4:TANK:EP300:IL21:MEF2C:TLR4
GO_OSSIFICATION	381	7	0.000383838	0.0268687	PBX1:ATRAID:BMPR1B:HAND2:MEF2C:FGF18:TMEM38B
GO_CELL_ACTIVATION	1408	14	0.000389704	0.0270219	NFKB2:LYZ:APAF1:OLFM4:LRFN5:PRKCH:HP:SLC44A2:CD40:EP300:FOXP1:IL21:MEF2C:TLR4
GO_PROTEIN_PHOSPHORYLATION	1949	17	0.000416321	0.0285977	STOX1:CHORDC1:NCAM1:PRKCH:VRK2:PTPRT:CD40:BMPR1B:IL21:HAND2:ADCY2:MEF2C:WWC1:NPM1:FGF18:LMTK2:TLR4
GO_REGULATION_OF_NUCLEOBASE_CONTAINING_COMPOUND_METABOLIC_PROCESS	510	8	0.000423187	0.0288002	STOX1:APAF1:CELF4:CWC22:CD40:TSPO:WDR70:NPM1
GO_REGULATION_OF_IMMUNE_SYSTEM_PROCESS	1606	15	0.000461931	0.0311486	EIF2B1:LRFN5:PRKCH:SEC14L1:RTN4:MEIS1:TANK:CD40:GGT1:EP300:FOXP1:IL21:MEF2C:WIPF3:TLR4
GO_GLIOGENESIS	283	6	0.000478986	0.032005	EIF2B1:PRKCH:RTN4:TSPO:ETV5:TLR4
GO_CELLULAR_COMPONENT_MORPHOGENESIS	1111	12	0.000502219	0.033255	RERE:UNC5B:NCAM1:OLFM4:DCC:RTN4:ARHGAP15:EP300:NLGN1:BMPR1B:MEF2C:CNTNAP2
GO_MORPHOGENESIS_OF_AN_EPITHELIUM	526	8	0.000518425	0.0334703	PBX1:STOX1:APAF1:HOXB2:FOXP1:ETV5:HAND2:MEF2C
GO_ASYMMETRIC_STEM_CELL_DIVISION	10	2	0.000528239	0.0334703	SOX5:ETV5
GO_LEARNED_VOCALIZATION_BEHAVIOR_OR_VOCAL_LEARNING	10	2	0.000528239	0.0334703	FOXP2:CNTNAP2
GO_CARDIAC_VENTRICLE_FORMATION	10	2	0.000528239	0.0334703	HAND2:MEF2C
GO_BRANCHING_MORPHOGENESIS_OF_A_NERVE	10	2	0.000528239	0.0334703	RERE:RTN4
GO_POSITIVE_REGULATION_OF_CELL_CYCLE_PHASE_TRANSITION	107	4	0.000541516	0.0336541	PBX1:STOX1:UBE2E2:NPM1
GO_SYNAPTIC_VESICLE_CYCLE	190	5	0.000544875	0.0336541	ITSN1:NLGN1:KIAA1109:PCLO:NCS1
GO_REGULATION_OF_OSSIFICATION	190	5	0.000544875	0.0336541	PBX1:ATRAID:BMPR1B:HAND2:MEF2C
GO_POSITIVE_REGULATION_OF_BIOMINERAL_TISSUE_DEVELOPMENT	46	3	0.000555709	0.0337559	ATRAID:BMPR1B:MEF2C
GO_PRESYNAPSE_ORGANIZATION	46	3	0.000555709	0.0337559	CNTN5:LRFN5:NLGN1
GO_MALE_GAMETE_GENERATION	535	8	0.000579202	0.0346982	INPP5B:CREB3L4:SHISA6:GGT1:MEI1:ETV5:WIPF3:SPATA31D1
GO_CHEMICAL_SYNAPTIC_TRANSMISSION_POSTSYNAPTIC	109	4	0.000580664	0.0346982	CELF4:NLGN1:GLRB:MEF2C
GO_CENTRAL_NERVOUS_SYSTEM_DEVELOPMENT	972	11	0.000590891	0.0350246	RERE:APAF1:EIF2B1:HOXB2:HOXB3:DCC:RTN4:POU3F3:FOXP2:CNTNAP2:TLR4
GO_RESPONSE_TO_HORMONE	973	11	0.000595916	0.0350398	EIF2B1:CNGA3:LPIN3:GGT1:EP300:TSPO:FOXP1:ADCY2:MEF2C:BAIAP2L1:FOXP2
GO_POSITIVE_REGULATION_OF_CELL_DEVELOPMENT	538	8	0.000600697	0.0350407	OLFM4:PRKCH:TCF4:EP300:TSPO:NLGN1:ETV5:MEF2C
GO_POSITIVE_REGULATION_OF_CELL_CYCLE_PROCESS	296	6	0.000606121	0.0350708	PBX1:STOX1:EP300:UBE2E2:NPM1:UBXN2B
GO_CIRCULATORY_SYSTEM_DEVELOPMENT	1136	12	0.000610756	0.0350708	SMYD2:UNC5B:LOXL1:DCTN5:HOXB3:RTN4:MEIS1:CD40:EP300:HAND2:MEF2C:FGF18
GO_NEGATIVE_REGULATION_OF_DEVELOPMENTAL_GROWTH	111	4	0.000621781	0.0350784	DCC:RTN4:MEIS1:WWC1
GO_BONE_MINERALIZATION	111	4	0.000621781	0.0350784	ATRAID:BMPR1B:MEF2C:TMEM38B
GO_REGULATION_OF_CHONDROCYTE_DIFFERENTIATION	48	3	0.00062998	0.0350784	SOX5:BMPR1B:FGF18
GO_GLIAL_CELL_PROLIFERATION	48	3	0.00062998	0.0350784	PRKCH:TSPO:ETV5
GO_BONE_MORPHOGENESIS	112	4	0.000643094	0.0355394	PAPPA2:BMPR1B:MEF2C:FGF18
GO_POSITIVE_REGULATION_OF_IMMUNE_SYSTEM_PROCESS	1147	12	0.000664421	0.0362012	EIF2B1:PRKCH:SEC14L1:RTN4:TANK:CD40:EP300:FOXP1:IL21:MEF2C:WIPF3:TLR4
GO_CEREBRAL_CORTEX_DEVELOPMENT	113	4	0.000664921	0.0362012	RTN4:POU3F3:FOXP2:CNTNAP2
GO_NEGATIVE_REGULATION_OF_NERVOUS_SYSTEM_DEVELOPMENT	305	6	0.000708467	0.0382885	PBX1:DCC:RTN4:MEIS1:TSPO:NLGN1
GO_VESICLE_MEDIATED_TRANSPORT_IN_SYNAPSE	202	5	0.000718373	0.0385404	ITSN1:NLGN1:KIAA1109:PCLO:NCS1
GO_REGULATION_OF_DNA_BINDING_TRANSCRIPTION_FACTOR_ACTIVITY	425	7	0.000732256	0.0390006	NFKB2:PRKCH:CD40:EP300:HAND2:NPM1:TLR4
GO_PEPTIDYL_SERINE_MODIFICATION	309	6	0.000758032	0.0399195	GALNT2:STOX1:PRKCH:VRK2:NAA11:LMTK2
GO_RESPONSE_TO_MACROPHAGE_COLONY_STIMULATING_FACTOR	12	2	0.000771234	0.0399195	PDE2A:TLR4
GO_NETRIN_ACTIVATED_SIGNALING_PATHWAY	12	2	0.000771234	0.0399195	UNC5B:DCC
GO_CARDIAC_CHAMBER_FORMATION	12	2	0.000771234	0.0399195	HAND2:MEF2C
GO_REGULATION_OF_OSTEOBLAST_DIFFERENTIATION	118	4	0.000781988	0.0400164	ATRAID:BMPR1B:HAND2:MEF2C
GO_REGULATION_OF_MEMBRANE_POTENTIAL	430	7	0.000783995	0.0400164	STOX1:CELF4:TSPO:NLGN1:PPA2:GLRB:MEF2C
GO_RESPONSE_TO_MECHANICAL_STIMULUS	207	5	0.000801698	0.0403518	PDE2A:CD40:FOXP2:CNTNAP2:TLR4
GO_CHONDROCYTE_DIFFERENTIATION	119	4	0.000807037	0.0403518	SOX5:BMPR1B:MEF2C:FGF18
GO_PEPTIDYL_THREONINE_MODIFICATION	119	4	0.000807037	0.0403518	GALNT2:STOX1:VRK2:LMTK2
GO_REGULATION_OF_TRANS_SYNAPTIC_SIGNALING	433	7	0.0008164	0.0405442	SHISA6:CELF4:DCC:TSHZ3:NLGN1:MEF2C:NCS1
GO_PROTEIN_DEPHOSPHORYLATION	315	6	0.000837362	0.041285	PPM1A:PTPRT:PPP2R3A:PPA2:LMTK2:PDP1
GO_INTERLEUKIN_12_PRODUCTION	53	3	0.00084255	0.041285	CD40:FOXP1:TLR4
GO_PATTERN_SPECIFICATION_PROCESS	436	7	0.000849856	0.0413672	PBX1:HOXB2:HOXB3:EP300:BMPR1B:HAND2:MEF2C
GO_PRESYNAPTIC_ENDOCYTOSIS	54	3	0.000889863	0.0430296	ITSN1:NLGN1:KIAA1109
GO_REGULATION_OF_RESPIRATORY_GASEOUS_EXCHANGE_BY_NEUROLOGICAL_SYSTEM_PROCESS	13	2	0.000909389	0.0436863	TSHZ3:NLGN1
GO_CELL_MORPHOGENESIS_INVOLVED_IN_NEURON_DIFFERENTIATION	575	8	0.000923045	0.0440033	RERE:UNC5B:NCAM1:DCC:RTN4:NLGN1:BMPR1B:MEF2C
GO_MEMBRANE_ORGANIZATION	869	10	0.00092796	0.0440033	RABEP1:SHISA6:RTN4:ITSN1:NLGN1:ETV5:GLRB:BAIAP2L1:CNTNAP2:UBXN2B
GO_EMBRYONIC_SKELETAL_SYSTEM_DEVELOPMENT	126	4	0.00099848	0.0470438	PBX1:HOXB2:HOXB3:MEF2C
GO_REGULATION_OF_CELLULAR_LOCALIZATION	881	10	0.0010288	0.0481635	PPM1A:PRKCH:SHISA6:RTN4:NLGN1:MEF2C:WWC1:UBXN2B:TMEM38B:NCS1
GO_POSITIVE_REGULATION_OF_B_CELL_ACTIVATION	129	4	0.00108953	0.0497816	CD40:IL21:MEF2C:TLR4
GO_NEGATIVE_REGULATION_OF_NEURON_DIFFERENTIATION	222	5	0.00109519	0.0497816	PBX1:DCC:RTN4:MEIS1:NLGN1
GO_REGULATION_OF_CENTROSOME_CYCLE	58	3	0.00109587	0.0497816	CHORDC1:NPM1:UBXN2B
GO_REGULATION_OF_NEUROTRANSMITTER_LEVELS	332	6	0.00109723	0.0497816	TSPO:NLGN1:MEF2C:PCLO:TLR4:NCS1
GO_NEGATIVE_REGULATION_OF_CELL_DEVELOPMENT	332	6	0.00109723	0.0497816	PBX1:DCC:RTN4:MEIS1:TSPO:NLGN1

## Sheet: Table S42
Gene Ontology - Cellular Components	Total Number of Genes	Number of Overlapping Genes	P value	Adjusted P value	Genes
GO_NEURON_PART	1709	20	1.78549e-06	0.00178728	PDE2A:CNTN5:LRFN5:SHISA6:DCC:TSHZ3:RTN4:CNGA3:CD40:ITSN1:CADM2:NLGN1:BMPR1B:KIAA1109:GLRB:ADCY2:PCLO:LMTK2:CNTNAP2:NCS1
GO_SYNAPSE_PART	932	13	2.2659e-05	0.0077945	PDE2A:CNTN5:LRFN5:SHISA6:DCC:RTN4:ITSN1:NLGN1:KIAA1109:GLRB:MEF2C:PCLO:NCS1
GO_INTRINSIC_COMPONENT_OF_PLASMA_MEMBRANE	1697	18	2.33601e-05	0.0077945	SLC16A9:CNTN5:LRFN5:HAS3:SHISA6:DCC:KCNS3:SLC4A3:PTPRT:CD40:NLGN1:BMPR1B:GLRB:ADCY2:LMTK2:CNTNAP2:DPP6:TLR4
GO_SYNAPSE	1169	14	5.70148e-05	0.0142679	PDE2A:CNTN5:LRFN5:SHISA6:DCC:RTN4:ITSN1:CADM2:NLGN1:KIAA1109:GLRB:MEF2C:PCLO:NCS1
GO_ASYMMETRIC_GLUTAMATERGIC_EXCITATORY_SYNAPSE	5	2	0.00011873	0.0175833	SHISA6:NLGN1
GO_SYNAPTIC_MEMBRANE	428	8	0.000130323	0.0175833	PDE2A:CNTN5:LRFN5:SHISA6:DCC:NLGN1:GLRB:NCS1
GO_INTRINSIC_COMPONENT_OF_POSTSYNAPTIC_SPECIALIZATION_MEMBRANE	77	4	0.000153838	0.0175833	LRFN5:SHISA6:DCC:NLGN1
GO_TRANSPORTER_COMPLEX	334	7	0.000173185	0.0175833	SHISA6:KCNS3:CNGA3:NLGN1:GLRB:CNTNAP2:DPP6
GO_NEURON_PROJECTION	1301	14	0.000175038	0.0175833	SHISA6:DCC:TSHZ3:CNGA3:CD40:ITSN1:CADM2:NLGN1:BMPR1B:GLRB:ADCY2:LMTK2:CNTNAP2:NCS1
GO_PLASMA_MEMBRANE_PROTEIN_COMPLEX	570	9	0.000175657	0.0175833	SHISA6:GNG7:KCNS3:CD40:NLGN1:BMPR1B:GLRB:CNTNAP2:DPP6
GO_NEURON_TO_NEURON_SYNAPSE	342	7	0.000200093	0.0182085	LRFN5:SHISA6:DCC:RTN4:NLGN1:PCLO:NCS1
GO_TRANSCRIPTION_FACTOR_COMPLEX	354	7	0.0002467	0.0197444	PBX1:TCF4:MEIS1:EP300:SOX14:HAND2:ZFP42
GO_AXON	600	9	0.00025642	0.0197444	DCC:TSHZ3:CNGA3:CD40:ITSN1:CADM2:LMTK2:CNTNAP2:NCS1
GO_POSTSYNAPSE	610	9	0.000289378	0.0201707	LRFN5:SHISA6:DCC:RTN4:NLGN1:GLRB:MEF2C:PCLO:NCS1
GO_INTRINSIC_COMPONENT_OF_SYNAPTIC_MEMBRANE	167	5	0.000302258	0.0201707	CNTN5:LRFN5:SHISA6:DCC:NLGN1
GO_AXON_PART	376	7	0.000354679	0.0221896	TSHZ3:CNGA3:CD40:ITSN1:LMTK2:CNTNAP2:NCS1
GO_POSTSYNAPTIC_SPECIALIZATION_MEMBRANE	101	4	0.000435339	0.0256338	LRFN5:SHISA6:DCC:NLGN1
GO_RECEPTOR_COMPLEX	398	7	0.00049765	0.0276749	SHISA6:LRP1B:CD40:NLGN1:BMPR1B:LMTK2:TLR4
GO_SOMATODENDRITIC_COMPARTMENT	818	10	0.000585489	0.030846	RTN4:CNGA3:CD40:NLGN1:BMPR1B:GLRB:ADCY2:LMTK2:CNTNAP2:NCS1
GO_INTRINSIC_COMPONENT_OF_POSTSYNAPTIC_MEMBRANE	122	4	0.000885578	0.0407486	LRFN5:SHISA6:DCC:NLGN1
GO_INTRINSIC_COMPONENT_OF_POSTSYNAPTIC_DENSITY_MEMBRANE	54	3	0.000889863	0.0407486	LRFN5:SHISA6:DCC
GO_POSTSYNAPTIC_MEMBRANE	321	6	0.000922953	0.0407486	LRFN5:SHISA6:DCC:NLGN1:GLRB:NCS1
GO_TERTIARY_GRANULE_LUMEN	55	3	0.000938829	0.0407486	LYZ:OLFM4:HP
GO_GOLGI_APPARATUS	1547	14	0.00097699	0.0407486	INPP5B:CREB3L4:GALNT2:PDE2A:NCAM1:B3GAT1:SEC14L1:KCNS3:NLGN1:LMTK2:CNTNAP2:UBXN2B:ZDHHC21:NCS1
GO_CATION_CHANNEL_COMPLEX	220	5	0.00105206	0.040754	SHISA6:KCNS3:NLGN1:CNTNAP2:DPP6
GO_SPINDLE_POLE_CENTROSOME	14	2	0.00105855	0.040754	NPM1:UBXN2B
GO_NUCLEAR_ENVELOPE	462	7	0.00118747	0.0440243	CREB3L4:DCTN5:ATRAID:RTN4:FANCL:ITSN1:TMEM38B
GO_SPECIFIC_GRANULE_LUMEN	62	3	0.00132972	0.0475374	LYZ:OLFM4:HP
